# Supplementary material for: Developing a nomogram-based scoring model to estimate the risk of pulmonary embolism in respiratory department patients suspected of pulmonary embolisms
Source: Front Med (Lausanne). 2023 May 17;10:1164911. doi: 10.3389/fmed.2023.1164911 (PMC10229862; doi:10.3389/fmed.2023.1164911)
Supplement: Supplementary file 1 [file Data_Sheet_1.CSV]

PE	Gender	Age	Temperature	Breathing	Pulse	Systolic_pressure	Diastolic_pressure	Headache	Dizzy	Chest_tightness	Anhelation	Hemoptysis	Chest_pain	Syncope	Cough	Fever	ELL	COPD	Hypertension	DM	CHD	Hyperlip	AF	Operation	Tumor	Smoke	Drink	WBC	Lac	RBC	Mg	HGB	Hct	N Per	N	L Per	L	PLT	ALB	PDW	RDW	HDL	LDL	A1	APO B	TG	TC	FIB	DD
0	0	75	37	20	78	125	80	0	0	0	0	0	0	0	1	0	0	0	0	0	0	0	0	0	0	0	0	3.390000105		4.389999866		137	0.412	0.629999995	2.135999918	0.38499999	1.151000023	161		16.29999924	0.134000003							3.450000048	1.789999962
0	1	48	36.40000153	20	72	110	72	0	0	0	0	0	1	0	0	0	0	0	0	0	0	0	0	0	0	1	0	5.360000134		4.71999979	0.870000005	146	0.433999985	0.665000021	3.563999891	0.243000001	1.302000046	123	41.5	14.89999962	0.131999999	1.019999981	6.239999771	1.039999962	1.559999943	0.970000029	7.619999886	3.160000086	0.74000001
0	0	68	37.70000076	36	140	86	42	0	0	1	1	0	0	0	1	0	0	1	0	0	1	0	0	0	0	0	0	11.38000011	5.400000095	3.539999962	0.910000026	113	0.368000001	0.943000019	10.36699963	0.067000002	0.601999998	289	31.20000076	16.79999924	0.150000006	1.24000001	1.809999943	0.899999976	0.670000017	0.680000007	3.720000029	4.829999924	13.14999962
0	0	59	39.79999924	24	98	92	41	0	0	0	0	0	0	0	0	1	0	0	1	1	0	0	0	0	0	1	0	9.800000191	2.599999905	4.119999886	0.720000029	125	0.36500001	0.913999975	7.349999905	0.187000006	1.832999945	219	34.29999924	16.10000038	0.119000003	0.879999995	2.369999886	0.819999993	0.709999979	1.429999948	4.039999962	7.480000019	0.860000014
0	0	51	37.09999847	22	96	82	48	0	0	1	0	1	0	0	0	0	0	0	0	0	0	0	0	0	0	0	0	3.900000095	0.699999988	4.53000021		132	0.375999987	0.707000017	2.756999969	0.232999995	0.908999979	151	42	16.29999924	0.128000006	1.049999952	2.529999971	1.090000033	0.870000005	1.669999957	4.550000191	2.539999962	0.589999974
1	1	78	39.09999847	28	108	98	52	0	0	1	1	0	0	0	0	1	0	1	0	0	0	0	0	0	0	1	1	9.119999886	1	4.409999847	0.850000024	132	0.411000013	0.910000026	8.298999786	0.201000005	1.25	185	35.40000153	16.5	0.133000001	0.779999971	2.579999924	0.769999981	0.939999998	1.639999986	3.920000076	4.46999979	12.23999977
0	1	70	38.5	21	98	111		0	0	0	0	0	0	0	0	0	0	1	1	1	1	0	0	0	0	1	1	13.97999954	1.5	4.349999905	0.99000001	136	0.393000007	0.809000015	11.31000042	0.195999995	1.636000037	405	46.5	12.80000019	0.134000003	1.059999943	2.930000067	1.169999957	0.980000019	1.519999981	4.300000191	6.869999886	0.660000026
0	1	82	37.90000153	36	100	86	40	0	0	1	1	0	0	0	0	0	0	1	0	0	1	0	0	0	0	1	0	10.5	3.099999905	4.699999809	0.810000002	152	0.460000008	0.952000022	8.987999916	0.136999995	1.103000045	149	31.5	18.70000076	0.169	0.829999983	1.940000057	0.720000029	1.110000014	1.25	3.480000019	3.799999952	8.109999657
1	0	66		22		92	52	0	0	1	1	0	0	0	1	0	1	0	1	0	1	0	0	0	0	0	0																						5
0	1	81	37	26	122	95	47	0	0	1	1	0	0	0	1	0	0	1	1	0	0	0	0	0	0	1	0	11.69999981	1.700000048	4.679999828	0.810000002	129	0.398999989	0.874000013	10.22599983	0.125	0.751999974	330	36.79999924	14.19999981	0.126000002	1.019999981	2.619999886	0.99000001	0.980000019	1.440000057	3.75	7.800000191	0.779999971
1	1	52	36.70000076	20	93	90	51	0	0	1	0	0	1	0	0	0	0	0	0	0	0	0	0	0	0	1	1	7.889999866		5.139999866	0.910000026	153	0.449999988	0.773999989	6.110000134	0.279000014	1.710000038	219	39.09999847	14.39999962	0.123000003	1.190000057	3.079999924	0.920000017	1.019999981	1.769999981	5.039999962	6.159999847	1.700000048
0	0	62	37.59999847	20	96	141	87	0	0	0	0	0	0	0	1	0	0	1	1	0	0	0	0	0	0	0	0	6.309999943	2.099999905	5.349999905	0.970000029	155	0.509000003	0.722000003	4.556000233	0.196999997	1.243000031	152	37.5	13.5	0.155000001	1.200000048	2.25999999	1.279999971	0.860000014	1.179999948	4.190000057	3.049999952	1.620000005
0	1	62	39.29999924	22	104	125		1	0	1	0	0	0	0	1	1	0	0	0	0	0	0	0	0	0	0	1	5.329999924	1.5	4.949999809	0.970000029	148	0.453999996	0.833999991	4.340000153	0.293000013	1.179999948	191	30.70000076	16.5	0.123000003	0.949999988	2.539999962	0.839999974	0.769999981	1.370000005	3.589999914	5.739999771	0.889999986
0	1	83	39.5	26	118	90	50	0	1	0	0	0	0	0	1	0	0	1	1	0	0	0	0	0	0	1	0	11.06999969	1	4.550000191	0.870000005	141	0.437000006	0.873000026	9.663999557	0.082000002	0.699000001	159	37.29999924	16.5	0.125	1.519999981	4.230000019	1.690000057	1.519999981	1.320000052	6.829999924	7.380000114	0.879999995
0	1	58				108		1	1	0	0	0	1	0	1	0	0	0	1	0	0	0	0	0	0	1	1	5.570000172	1.399999976	4.320000172	0.829999983	139	0.405000001	0.744000018	4.144000053	0.166999996	0.930000007	221	37.70000076	11.60000038	0.119999997	1.50999999	0.75	1.860000014	0.409999996	1.960000038	2.930000067	2.390000105	0.5
0	0	77	39	46	142	74	41	0	0	0	0	0	0	0	1	0	0	0	0	0	0	0	0	0	0	0	1	9.909999847	2.599999905	3.609999895	0.930000007	116	0.344000012	0.944999993	9.196000099	0.092	0.488000005	318	26.89999962	16	0.122000001	0.959999979	3	0.699999988	1.309999943	1.049999952	5.090000153	7.340000153	2.609999895
0	0	51	37.09999847	24	102	111	57	0	0	0	0	0	0	0	1	0	0	0	1	0	0	0	0	0	0	1	1	7.869999886		4.53000021	0.939999998	138	0.412	0.850000024	6.690000057	0.301999986	2.220000029	285		15.89999962	0.128000006							2.619999886	0.239999995
1	0	55	37.40000153	22	104	90	52	0	1	1	1	0	1	0	0	0	0	0	0	0	0	0	0	0	0	0	1	6.380000114	1.100000024	3.74000001		117	0.351999998	0.620999992	3.961999893	0.30399999	1.940000057	196		11.39999962	0.119000003								8.579999924
0	0	76	39.59999847	22	102	124		0	0	0	0	0	0	0	1	1	0	0	0	0	0	0	0	0	0	0	0	6.099999905	1.399999976	4.170000076	0.899999976	131	0.397000015	0.727999985	4.392000198	0.284000009	1.621999979	207	39.29999924	15.60000038	0.123000003	1.830000043	1.99000001	1.730000019	0.680000007	0.74000001	4.510000229	3.630000114	9.270000458
0	0	62	36.5	36	119	112	71	0	0	0	0	0	0	0	1	0	0	0	0	0	0	0	0	0	0	0	0	7.130000114	2.400000095	4.739999771		148	0.442000002	0.680999994	4.860000134	0.246999994	1.75999999	184		16	0.120999999							2.970000029	2.819999933
0	0	45	37.29999924	20	72	126	80	0	0	0	0	0	0	0	1	0	0	0	0	0	0	0	0	0	0	0	1	4.360000134		4.440000057	0.930000007	123	0.372000009	0.470999986	2.049999952	0.398000002	1.730000019	135	40.09999847	16.10000038	0.130999997	0.980000019	1.980000019	0.99000001	0.910000026	3.49000001	4.420000076	3.329999924	0.579999983
0	0	90				122		0	0	1	1	0	0	0	1	0	0	1	0	0	0	0	1	0	0	0	0	10.47000027	2.5	4.090000153	0.910000026	130	0.368999988	0.754999995	7.705999851	0.187999994	1.57099998	305	37.29999924	11.10000038	0.128000006	1.25999999	3.309999943	1.279999971	1.080000043	0.930000007	5.170000076	7.320000172	1.399999976
0	0	80	37.40000153	28	121	90	32	0	0	1	1	0	0	0	1	0	0	1	0	1	1	0	0	0	0	0	0	9.210000038	5.400000095	4.800000191	0.850000024	142	0.486000001	0.790000021	7.276000023	0.112999998	0.765999973	186	40.59999847	16.5	0.141000003	1.789999962	1.100000024	1.720000029	0.469999999	0.449999988	3.690000057	3.50999999	1.100000024
1	0	71	36.90000153	22	98	85	42	0	0	0	0	0	0	0	0	0	0	0	1	1	0	0	0	0	0	0	0																						5
0	1	63				123		0	1	1	0	1	0	0	1	1	0	1	0	0	0	0	0	0	0	1	1	6.349999905	1.600000024	4.039999962	0.829999983	133	0.398000002	0.643999994	4.090000153	0.437000006	2.069999933	189	36.09999847	16.10000038	0.126000002	0.939999998	2.930000067	0.899999976	0.870000005	1.120000005	4.349999905	2.529999971	0.219999999
0	0	60	39.09999847	22	116	92	54	0	0	1	0	0	1	0	1	1	0	0	0	0	0	0	0	0	0	0	0	7.400000095		4.539999962	0.769999981	145	0.414000005	0.77700001	5.676000118	0.186000004	1.376000047	158	35.59999847	16.5	0.127000004	0.850000024	2.160000086	0.829999983	0.860000014	1.690000057	3.589999914	5.440000057	3.50999999
0	0	56	37.79999924	24	100	88	55	0	0	0	0	0	0	0	0	0	1	1	0	0	1	0	0	0	0	0	0	9.260000229	2.799999952	4.53000021	0.790000021	134	0.426999986	0.781000018	7.231999874	0.104999997	0.972000003	257	33.59999847	10.19999981	0.130999997	0.769999981	2.220000029	0.74000001	0.800000012	1.039999962	3.329999924	5.360000134	1.600000024
0	1	71		24	110	95	44	0	0	1	1	0	0	0	1	0	0	1	1	0	1	0	0	0	0	0	1	14.01000023	2.099999905	3.789999962	0.930000007	123	0.356999993	0.74000001	10.36999989	0.147	2.059999943	133	30.70000076	15.80000019	0.135000005	0.600000024	1.080000043	0.560000002	0.50999999	1.039999962	2.400000095	4.380000114	1.450000048
0	1	63	36.90000153	28	110	92	47	0	0	0	0	0	0	0	0	0	0	1	0	0	1	0	0	0	0	1	0	10.39999962	1	4.900000095		150	0.488999993	0.828000009	8.609999657	0.116999999	1.120000005	217		16.5	0.133000001							3.640000105	1.570000052
0	0	56				132		0	0	0	0	0	0	0	0	0	0	0	1	0	0	0	0	0	0	0	0	3.74000001		4.699999809	0.930000007	134	0.419999987	0.493999988	1.850000024	0.419999987	1.570000052	129	45.5	20.29999924	0.125	1.110000014	1.620000005	0.920000017	0.50999999	0.629999995	3.160000086	2.920000076	0.25999999
0	0	83	37.70000076	30	126	102	53	0	1	0	1	0	0	0	1	0	0	0	1	0	0	0	0	0	0	0	0	9.340000153	2.700000048	2.75	0.870000005	93	0.273000002	0.84799999	6.230000019	0.254999995	2.380000114	123	35.79999924	16.79999924	0.143000007	0.959999979	1.5	0.720000029	0.579999983	0.550000012	2.849999905	6.139999866	2.630000114
0	1	56	35.5	18	90	138	91	0	0	0	0	0	0	0	0	0	0	0	0	0	0	0	0	0	0	1	0	10.85000038	0.899999976	5.309999943	0.850000024	122	0.372999996	0.72299999	7.840000153	0.314999998	2.690000057	260	35.20000076	15.60000038	0.155000001	0.939999998	2.849999905	0.870000005	0.800000012	0.959999979	4.179999828	3.420000076	1.940000057
0	1	64	37.20000076	20	91	96	58	0	0	1	1	0	0	0	0	1	0	1	1	0	0	0	0	0	0	1	1	6.639999866	1.799999952	5.130000114	1	169	0.470999986	0.621999979	4.130000114	0.25	1.419999957	179	38.79999924	16.39999962	0.128999993	1.149999976	2.99000001	1.190000057	1.110000014	1.649999976	4.760000229	4.739999771	0.560000002
1	0	55	37.20000076	28	112	93	57	0	0	0	0	0	0	0	1	0	0	0	0	0	0	0	0	0	0	0	0	5.389999866	1.700000048	4.090000153	0.980000019	129	0.395000011	0.601999998	3.244999886	0.324999988	1.751999974	216	38.79999924	12.19999981	0.127000004	1.399999976	2.549999952	1.230000019	0.860000014	0.980000019	4.639999866	3.849999905	0.219999999
0	1	54				111		0	0	0	0	0	0	0	0	0	0	1	0	0	0	0	0	0	0	1	1	5.28000021		4.699999809	0.879999995	142	0.421000004	0.662999988	3.500999928	0.247999996	1.309000015	150	40.90000153	11.89999962	0.126000002	1.190000057	2.559999943	1.230000019	0.889999986	1.269999981	4.400000095	2.970000029	1.970000029
0	0	15	36.79999924	20	98	123	76	1	0	0	0	0	0	0	1	1	0	0	0	0	0	0	0	0	0	0	0	7.619999886		4.340000153	0.980000019	121	0.370000005	0.595000029	4.40899992	0.407000005	2.614000082	378	40.79999924	10	0.125	0.970000029	2.400000095	1.059999943	0.730000019	3.450000048	4.110000134	3.299999952	3.289999962
0	1	61				122		0	0	0	0	1	0	0	0	0	0	0	0	0	1	0	0	0	0	1	1	6.630000114		4.46999979	0.980000019	137	0.414999992	0.711000025	4.714000225	0.203999996	1.353000045	236	43.29999924	11.10000038	0.119000003	1.00999999	2.00999999	1.429999948	0.810000002	1.700000048	4.059999943	3.559999943	0.920000017
1	1	88	37.20000076	39	108	80	48	0	0	0	0	0	0	0	0	0	0	0	0	0	0	0	0	0	0	1	1	12.64000034	6.400000095	4.139999866		134	0.397000015	0.873000026	11.03499985	0.052999999	0.670000017	127		16.79999924	0.126000002							4.599999905	3.289999962
0	0	88	37.59999847	25	115	96	39	0	0	0	0	0	0	0	0	0	0	1	0	0	1	0	0	0	0	0	0	12.53999996	1.600000024	4.179999828	0.819999993	116	0.381999999	0.92900002	11.64999962	0.090000004	0.662999988	234	32	15.89999962	0.136000007	1.179999948	2.089999914	0.839999974	0.800000012	0.959999979	4.039999962	6.050000191	3.049999952
0	0	69	39	26	104	104	51	0	0	0	0	0	0	0	0	1	0	0	1	1	0	0	0	0	0	0	0	7.550000191	3.400000095	4.070000172		113	0.352999985	0.797999978	6.025000095	0.160999998	1.215999961	237		16.29999924	0.151999995							4.590000153	0.9
0	1	72		24	102	102	58	0	0	0	0	0	0	0	0	0	0	1	1	0	0	0	0	0	0	0	0	6.949999809	1	4.139999866	0.970000029	135	0.407999992	0.750999987	5.164000034	0.319000006	1.82099998	143	45.09999847	16	0.118000001	1.159999967	2.380000114	1.389999986	0.769999981	1.159999967	4	3.619999886	0.779999971
0	0	69				132		0	0	1	1	0	0	0	1	0	0	1	0	0	1	0	0	0	0	0	0	9.670000076	1.200000048	4.989999771	0.939999998	148	0.446999997	0.795000017	7.690000057	0.148000002	1.429999948	241	34.90000153	16	0.127000004	0.720000029	2.339999914	0.660000026	0.810000002	1.350000024	3.619999886	3.359999895	0.75999999
0	1	81	38.59999847	26	111	108	54	0	0	0	0	0	0	0	0	0	0	0	0	0	0	0	0	0	0	0	0	7.929999828	1.799999952	4.550000191		140	0.432999998	0.94599998	7.5	0.089000002	0.379999995	164	39.20000076	16	0.134000003							4.610000134	5.679999828
0	1	70	36.79999924	22	116	109	65	0	0	1	0	0	0	0	0	0	0	0	0	0	0	0	0	0	1	1	1	9.010000229	1	4.769999981	0.800000012	138	0.409999996	0.788999975	7.06400013	0.093000002	0.796999991	200	28.89999962	10	0.135000005	0.910000026	3.49000001	0.899999976	1.370000005	1.429999948	5.099999905	5	6.159999847
0	0	65	38.59999847	20	140	90	55	0	0	0	0	0	0	0	0	0	0	0	0	1	0	0	0	0	0	0	0	7.559999943	2.5	4.409999847	0.790000021	136	0.398000002	0.859000027	6.493999958	0.082000002	0.620000005	120	37.20000076	16.5	0.128000006	1.330000043	2.390000105	1.450000048	0.980000019	2.329999924	4.550000191	4.389999866	1.389999986
0	0	61	36.29999924	20	78	162	92	0	0	0	0	0	0	0	0	0	0	0	0	0	1	0	0	0	0	0	0	3.450000048		4.309999943		129	0.388000011	0.606000006	2.089999914	0.323000014	1.110000014	186		15.89999962	0.120999999							3.559999943	0.370000005
0	0	58	38.20000076	20	96	94	51	0	0	0	0	1	0	0	1	0	0	0	0	0	0	0	0	0	0	0	0	9.140000343	0.699999988	4.619999886	0.889999986	126	0.393999994	0.867999971	7.929999828	0.104000002	0.949999988	183	46.09999847	12.60000038	0.145999998	1.909999967	3.420000076	1.440000057	0.839999974	0.800000012	5.630000114	3.210000038	0.219999999
1	1	52	37.09999847	28	98	101	56	0	0	0	0	0	0	0	0	0	0	0	0	0	0	0	0	0	0	0	1	3.890000105	1.100000024	4.489999771	0.949999988	142	0.42899999	0.405999988	1.578999996	0.481999993	1.875	156	45.20000076	16.60000038	0.122000001	1.429999948	2.170000076	1.419999957	0.709999979	0.670000017	4.059999943	2.220000029	5.2
1	0	63	37.5	20	100	112	60	1	0	1	0	0	0	1	1	0	0	0	0	0	0	0	0	0	0	0	0	14.18999958	0.899999976	4.590000153		134	0.395000011	0.936999977	13.30000019	0.039000001	0.550000012	243		15.80000019	0.126000002							4.630000114	2
0	1	71	36.5	26	158	91	53	0	0	0	1	0	0	0	0	0	0	1	0	0	0	0	1	0	0	1	1	9.600000381	0.899999976	4.570000172	0.810000002	137	0.416000009	0.763999999	7.334000111	0.231999993	2.119999886	381	32.90000153	16.5	0.128000006	0.980000019	2.109999895	1.129999995	0.810000002	1.049999952	3.599999905	5.900000095	3.109999895
0	0	84	37.59999847	26	105	112	41	0	0	1	0	0	0	0	1	0	0	1	1	1	0	0	0	0	1	0	0	10.68000031	2	4.159999847	0.829999983	113	0.36500001	0.776000023	8.289999962	0.144999996	1.50999999	232	37.09999847	14.19999981	0.145999998	1.00999999	4.630000114	0.730000019	1.210000038	1.269999981	6.210000038	6.820000172	0.850000024
0	1	79	37.90000153	22	88	145	78	0	0	1	1	0	0	0	0	0	0	1	0	0	1	0	0	0	0	1	0	14.93999958	1	4.460000038	0.910000026	145	0.437000006	0.90200001	13.47599983	0.077	0.853999972	261	39.09999847	13.30000019	0.120999999	1.159999967	1.539999962	0.899999976	0.550000012	0.50999999	3.25	5.309999943	0.280000001
0	1	55	36.70000076	20	80	134	86	0	0	0	0	0	1	0	0	0	0	0	0	0	1	0	0	0	0	0	0	6.699999809		4.550000191	0.879999995	143	0.407999992	0.523000002	3.503999949	0.340000004	2.278000116	252	40.59999847	10.10000038	0.122000001	0.779999971	2.680000067	0.709999979	0.769999981	1.120000005	3.799999952	2.599999905	0.219999999
1	1	71	38	30	103	91	46	0	0	1	1	0	0	0	0	0	0	1	0	1	1	0	0	0	0	1	1	9.100000381	3.200000048	6.230000019	0.790000021	151	0.513000011	0.864000022	7.861999989	0.218999997	1.00999999	193	31.5	15.5	0.165000007	1.830000043	2.319999933	1.549999952	0.99000001	1.399999976	4.599999905	3.029999971	0.99000001
1	0	48	37.90000153	22	97	81	46	1	0	0	0	0	0	0	1	0	0	0	0	0	0	0	0	0	0	0	1	10.47999954	2.5	3.75999999	0.850000024	124	0.377000004	0.885999978	6.916999817	0.289999992	3.039000034	223	42.09999847	16.29999924	0.133000001	1.809999943	2.289999962	1.580000043	0.74000001	0.769999981	4.409999847	3.549999952	0.349999994
1	0	81	37.70000076	23	110	96	51	0	0	1	1	0	0	0	1	0	0	0	1	0	0	0	0	0	0	0	0	19.22999954	1.399999976	4.380000114	0.939999998	128	0.405000001	0.940999985	18.09499931	0.104000002	1.774999976	367	30.10000038	16.29999924	0.123000003	0.75	2.349999905	0.709999979	1.039999962	1.110000014	3.849999905	7.269999981	2.200000048
0	0	77	38.59999847	24	102	91	45	0	0	0	0	0	0	0	0	0	0	0	0	0	0	0	0	0	1	0	0	7.960000038		3.50999999	0.730000019	109	0.312999994	0.866999984	6.901000023	0.093999997	0.748000026	321	25.39999962	8.899999619	0.134000003	0.75999999	2.470000029	0.699999988	0.889999986	1.120000005	3.640000105	6.610000134	1.580000043
0	1	64	39.79999924	24	116	116	68	0	0	0	0	0	0	0	1	0	0	0	0	0	0	0	0	0	0	0	1	10.61999989	1.5	4.690000057	0.889999986	150	0.425000012	0.875	9.289999962	0.189999998	1.110000014	191	33.90000153	15.89999962	0.128999993	1.059999943	2.710000038	0.819999993	0.779999971	1.50999999	4.360000134	5.829999924	0.75999999
0	0	43	37.40000153	24	98	89	51	0	0	1	0	0	0	0	0	0	0	0	0	0	0	0	0	0	0	0	0	5.889999866	1.399999976	4.170000076	0.939999998	129	0.377000004	0.74000001	4.359000206	0.119000003	0.700999975	242	42.29999924	15.69999981	0.115000002	1.269999981	4.650000095	1.190000057	1.389999986	0.699999988	6.329999924	3.950000048	1.320000052
1	0	78	37.40000153	24	105	99	51	0	0	1	1	0	0	0	0	0	0	1	1	0	0	0	0	0	0	0	0	4.170000076	0.600000024	4.21999979	1.00999999	120	0.361000001	0.588999987	2.45600009	0.317000002	1.322000027	164	39.90000153	16.5	0.115999997	1.460000038	2.349999905	1.450000048	0.850000024	0.699999988	4.590000153	3.190000057	0.74000001
0	1	84	39.09999847	36	122	95	41	0	0	0	0	0	0	0	0	0	0	0	1	0	0	0	0	1	0	0	1	15.32999992	1.899999976	4.400000095	1.070000052	137	0.421999991	0.933000028	14.30000019	0.167999998	1.460000038	206	37.70000076	16.60000038	0.135000005	1.049999952	1.649999976	0.75999999	0.589999974	0.879999995	3.220000029	6.460000038	20
0	0	87	39	24	136	90	44	0	0	1	1	0	0	0	1	0	0	0	0	0	1	0	0	0	0	0	1	11.02000046		3.960000038	0.860000014	68	0.263999999	0.870000005	9.586999893	0.115999997	0.771000028	312	34.40000153	15.10000038	0.237000003	1.00999999	1.279999971	0.99000001	0.460000008	0.899999976	2.75	3.400000095	1.24000001
1	0	73	36.79999924	20	178	96	53	0	0	0	0	0	0	0	0	0	0	0	1	0	1	0	0	1	1	0	1	15.15999985	1	4.039999962	0.910000026	126	0.372000009	0.874000013	13.25	0.439999998	2.569999933	245	45.29999924	15	0.119000003	1.289999962	2.630000114	1.220000029	0.819999993	4.070000172	4.519999981	3.200000048	2.470000029
1	1	67	38.70000076	26	130	115	56	0	0	1	1	0	0	0	0	0	0	1	1	0	0	0	0	0	0	1	0																						5.2
0	1	75		32	140	99	52	0	0	0	0	0	0	0	1	0	0	1	0	0	0	0	0	0	0	1	0	19.13999939	1.600000024	4.119999886	0.839999974	128	0.414000005	0.907999992	17.37999916	0.216000006	1.720000029	220	38.29999924	16.10000038	0.128999993	1.679999948	2.880000114	1.200000048	0.860000014	1.139999986	5.210000038	4.820000172	0.5
0	0	72	38.70000076	28	114	108	55	0	0	0	0	0	0	1	0	1	0	1	1	0	0	0	0	0	0	0	0	9.220000267	1.399999976	4.579999924	0.930000007	142	0.418000013	0.754000008	6.952000141	0.307000011	1.498000026	295	36.29999924	15.30000019	0.141000003	0.850000024	2.559999943	0.769999981	1.039999962	0.99000001	4.300000191	4.96999979	0.219999999
0	0	82	36.70000076	22	110	146	89	1	1	1	1	0	0	0	1	0	0	1	1	0	1	0	1	0	0	0	0	5.960000038	1.399999976	4.739999771	1.019999981	139	0.416999996	0.601999998	3.589999914	0.284999996	1.49000001	298	38.70000076	15.80000019	0.141000003	1.190000057	2.74000001	0.899999976	0.75999999	0.839999974	4.300000191	4.869999886	0.469999999
0	1	65				112		0	0	0	0	0	0	0	0	0	0	0	0	0	1	0	0	0	0	1	0	4.429999828		4.409999847	1.049999952	139	0.425000012	0.617999971	2.737999916	0.289000005	1.279999971	159	45.20000076	16.29999924	0.128999993	0.860000014	1.440000057	1.24000001	0.660000026	3.210000038	3.579999924	2.779999971	0.910000026
0	1	66		20	94	102		0	0	1	1	0	0	0	1	0	0	1	0	0	1	0	0	0	0	1	1	8.43999958	2.200000048	4.460000038	1.00999999	138	0.421999991	0.882000029	7.443999767	0.082000002	0.691999972	330	41.70000076	11	0.137999997	0.970000029	3.410000086	1.129999995	1.059999943	1.809999943	5.360000134	4.599999905	0.540000021
1	1	83	36.79999924	24	112	84	44	0	0	0	0	0	0	0	0	0	0	0	0	0	0	0	0	0	0	1	0	9.979999542	1.600000024	4.539999962	0.819999993	145	0.433999985	0.864000022	8.104000092	0.238999993	1.35800004	271	31.5	16.20000076	0.130999997	0.649999976	1.519999981	0.730000019	0.649999976	1.039999962	2.559999943	5.550000191	1.200000048
0	1	68	38.79999924	24	120	71	41	0	0	0	0	0	0	0	1	1	1	0	0	0	1	0	0	0	0	0	1	11.40999985	0.800000012	3.549999952	0.75999999	102	0.307000011	0.879999995	10.04100037	0.07	0.799000025	453	29.70000076	15.89999962	0.135000005	0.689999998	1.720000029	0.560000002	0.660000026	0.829999983	2.940000057	6.010000229	1.779999971
0	0	78		22	88	132	66	0	0	0	0	0	0	0	0	0	0	1	0	0	1	0	0	0	0	0	0	6	1.100000024	4.159999847	0.839999974	120	0.367000014	0.796999991	4.782000065	0.166999996	0.838	356	27.29999924	11.10000038	0.137999997	0.670000017	2.519999981	0.649999976	0.930000007	1.049999952	3.859999895	6.380000114	1.600000024
0	0	82	36.40000153	20	100	116	57	0	1	0	1	0	0	0	1	0	0	1	1	0	1	0	0	0	0	0	0	6.920000076	0.800000012	4.130000114	0.819999993	125	0.405999988	0.80400002	5.56400013	0.125	0.697000027	242	30.39999962	16.20000076	0.130999997	0.980000019	2.319999933	0.839999974	0.850000024	0.860000014	3.730000019	8.470000267	1.409999967
0	1	41				104		0	0	0	0	0	0	0	1	1	0	0	0	0	0	0	0	0	0	1	1	6.389999866	0.699999988	5.130000114	0.920000017	153	0.458000004	0.657999992	3.90199995	0.34799999	2.223999977	176	45.09999847	17.60000038	0.122000001	1	2.74000001	1.210000038	0.899999976	1.25	4.230000019	2.589999914	0.819999993
0	1	54	37.70000076	24	118	92	51	0	0	1	0	0	0	0	1	1	0	0	0	0	0	0	0	0	0	1	0	11.93000031	1	4.519999981	0.879999995	144	0.432999998	0.720000029	8.387000084	0.223000005	2.660000086	269	35.79999924	15.89999962	0.119000003	0.829999983	1.75999999	0.790000021	0.779999971	1.320000052	3.289999962	7.570000172	0.910000026
0	1	62	36.5	20	96	137	76	0	1	1	0	0	0	0	0	0	0	1	0	0	0	0	0	0	0	0	1	5.420000076	1.200000048	4.389999866	0.730000019	133	0.393999994	0.683000028	3.701999903	0.335999995	1.468000054	221	34.40000153	16.79999924	0.131999999	1.00999999	2.660000086	1	0.769999981	0.769999981	3.960000038	4.510000229	1.070000052
0	1	87	38.20000076	27	110	109	58	0	0	1	1	0	0	0	1	0	1	1	0	0	0	0	0	0	0	0	0	6.519999981	2.400000095	4.389999866	0.819999993	134	0.412999988	0.802999973	5.236000061	0.166999996	0.860000014	233	30.39999962	16.10000038	0.129999995	0.779999971	2.00999999	0.829999983	0.889999986	1.129999995	3.470000029	6.130000114	1.879999995
0	1	53				100		0	0	0	1	0	0	0	1	0	0	0	0	1	1	0	0	0	0	0	1	5.690000057	1.299999952	5.019999981	0.949999988	151	0.439999998	0.510999978	2.907999992	0.372999996	2.121999979	150	40.09999847	24.79999924	0.127000004	0.949999988	3.170000076	1.120000005	0.939999998	1.799999952	4.849999905	3.559999943	0.879999995
0	0	84	37	26	125	103	43	0	0	0	0	0	0	0	1	0	0	1	1	0	1	0	0	0	0	0	0	4.150000095	1	3.920000076		127	0.39199999	0.31099999	1.289999962	0.56099999	2.329999924	132	43.5	11.19999981	0.129999995	1.570000052	1.460000038			0.680000007	3.460000038	3.75	0.50999999
0	1	87	38.70000076	25	99	130	78	0	0	1	1	0	0	0	0	0	0	1	0	1	0	0	0	0	0	0	0	3.680000067	1.399999976	3.890000105	0.899999976	130	0.365999997	0.584999979	1.81099999	0.432000011	1.468999982	240	33.90000153	16.79999924	0.135000005	0.980000019	3.24000001	1.019999981	1.24000001	1.149999976	4.880000114	5.809999943	3.440000057
0	0	64	37.59999847	22	87	94	66	0	0	1	1	0	0	0	0	0	0	0	0	0	0	0	0	0	0	0	0	6.159999847	0.899999976	2.74000001		83	0.25	0.691999972	4.263000011	0.225999996	1.39199996	181		16	0.142000005							4.809999943	3.480000019
0	1	90	38.20000076	32	116	90	49	0	0	1	1	0	0	0	0	0	0	1	1	0	1	0	0	0	0	0	0	11.67000008	2.5	4.150000095	0.970000029	133	0.40200001	0.903999984	10.03999996	0.127000004	1.419999957	160	33.79999924	16.29999924	0.137999997	1.399999976	3.220000029	1	0.920000017	1.159999967	5.079999924	3.230000019	1.909999967
0	1	58				106		0	0	0	0	0	0	0	0	0	0	0	0	0	0	0	0	0	0	0	1	18.51000023	2.299999952	3.700000048	0.899999976	104	0.333999991	0.931999981	16.62199974	0.210999995	1.824000001	463	40	10.39999962	0.145999998	0.720000029	2.779999971	0.800000012	1.080000043	2.599999905	4.170000076	5.46999979	1.610000014
1	1	63	37.09999847	22	96	90	51	0	0	1	0	0	0	0	0	0	0	0	0	0	0	0	0	0	0	0	0	10.93000031	1.100000024	4.369999886	0.970000029	136	0.395000011	0.813000023	8.86400032	0.158000007	1.726999998	249	41.20000076	10.60000038	0.119999997	1.019999981	1.879999995	0.970000029	0.629999995	0.560000002	3.329999924	4.690000057	0.460000008
1	0	74	38	24	103	91	45	0	0	0	0	0	0	0	0	0	0	0	1	0	0	0	0	0	0	0	0	9.43999958	2.099999905	4.670000076	0.930000007	143	0.421999991	0.850000024	8.024000168	0.335999995	1.639999986	382	44.29999924	12.5	0.122000001	1.850000024	3.849999905	2.200000048	1.029999971	1.590000033	5.460000038	7.619999886	10.23999977
0	1	64	37.5	22	114	100	52	0	0	0	0	0	0	0	0	0	0	1	0	0	0	0	0	0	0	1	1	10.14000034	1.399999976	4.300000191	0.910000026	139	0.414000005	0.806999981	8.180000305	0.140000001	1.350000024	238	33.90000153	16.5	0.119000003	1.049999952	2.440000057	1	0.720000029	1.200000048	3.869999886	5.210000038	0.430000007
0	0	84	37.5	24	133	90	44	0	0	1	1	0	0	0	1	0	0	1	0	0	1	0	0	0	0	0	0	5.96999979	1.399999976	4.139999866	0.800000012	125	0.400000006	0.839999974	4.745999813	0.134000003	0.800000012	83	36.90000153	23.79999924	0.134000003	1.399999976	1.649999976	1.139999986	0.589999974	0.620000005	3.859999895	3.059999943	0.810000002
0	1	65	36.29999924	20	74	168	96	0	0	0	1	0	0	0	1	0	0	1	1	0	1	0	0	0	0	1	0	7.550000191	1.100000024	5.010000229	1.00999999	148	0.442000002	0.643999994	4.861999989	0.335999995	2.230999947	271	45.29999924	12	0.131999999	1.639999986	3.619999886	1.75999999	1.320000052	2.700000048	5.949999809	3.539999962	0.74000001
0	1	49	37.59999847	20	90	93	60	0	0	0	0	0	1	0	0	0	0	0	0	0	1	0	0	0	0	0	1	12.85999966	1.899999976	4.78000021	0.949999988	145	0.423000008	0.848999977	10.91800022	0.093000002	1.19599998	232	39.90000153	15.89999962	0.123000003	1.049999952	1.919999957	0.870000005	0.600000024	0.879999995	3.279999971	2.730000019	0.219999999
1	0	80	37.70000076	20	104	126	68	0	0	0	1	0	0	0	1	0	0	0	0	0	0	0	0	0	0	0	0		1.899999976																				5.2
0	0	49						0	0	0	0	0	0	0	0	0	0	0	0	0	1	0	0	0	0	0	1	5.559999943		4.489999771	0.949999988	123	0.384000003	0.637000024	3.536000013	0.294999987	1.639999986	276	44.79999924	11.5	0.119000003	1.00999999	2.25	1.25	0.800000012	1.090000033	3.799999952	3.599999905	0.219999999
0	1	87	37.79999924	26	124	104	46	0	0	0	0	0	0	0	0	0	0	1	1	0	1	0	0	0	0	1	1	14.78999996	1.700000048	4.260000229	0.75	110	0.335000008	0.89200002	12.56000042	0.100000001	1.480000019	276	23.39999962	15.80000019	0.145999998	0.620000005	2.220000029	0.50999999	0.720000029	1.090000033	3.150000095	5.880000114	0.910000026
0	1	71		22	82			0	0	1	1	0	0	0	1	0	0	1	0	0	0	0	0	0	0	1	0	7.099999905	1.299999952	3.700000048	0.920000017	121	0.372000009	0.690999985	4.909999847	0.153999999	1.090000033	268	40.29999924	12.5	0.229000002	1.080000043	1.440000057	0.850000024	0.460000008	0.649999976	2.869999886	3.700000048	0.540000021
0	1	86	37.29999924	24	110	91	52	0	0	1	1	0	0	0	1	0	0	1	1	0	0	0	0	0	0	0	0	8.579999924	1.5	3.779999971	0.730000019	106	0.323000014	0.810000002	6.949999809	0.148000002	1.269999981	400	22.89999962	16.10000038	0.159999996	0.959999979	2.309999943	0.74000001	0.810000002	0.74000001	3.660000086	4.320000172	6.25
1	0	45	37.5	28	134	98	52	0	0	1	1	0	0	0	0	0	0	1	0	1	1	0	0	0	0	0	0	11.64000034	1.399999976	4.5	0.850000024	127	0.412	0.816999972	9.31400013	0.191	1.746000051	359	40	16	0.157000005	1.629999995	4.199999809	1.75999999	1.389999986	2.039999962	6.480000019	7.610000134	3.190000057
0	0	64	37.29999924	20	86	106	62	0	0	0	0	0	0	0	1	0	0	0	0	0	1	0	0	0	1	0	1	6.840000153	0.800000012	4.179999828	0.930000007	125	0.377999991	0.741999984	4.624000072	0.272000015	1.860000014	188	43.09999847	13.39999962	0.126000002	1.230000019	2.25999999	1.379999995	0.839999974	0.800000012	4.300000191	3.220000029	1.5
0	0	74	37.79999924	24	86			0	0	1	1	0	0	0	1	0	0	1	1	0	0	0	0	0	0	0	0	8.930000305	2.200000048	4.820000172	0.970000029	142	0.444000006	0.648999989	5.796000004	0.328000009	2.512000084	255	43.29999924	14.19999981	0.119000003	0.959999979	2.700000048	1.320000052	0.819999993	1.629999995	4.170000076	4.230000019	0.540000021
0	0	57	37.5	28	137	94	55	0	0	1	1	0	0	0	0	0	0	0	1	0	0	0	0	0	1	0	0	7.690000057	1.100000024	4.679999828	0.870000005	140	0.405999988	0.797999978	6.090000153	0.147	1.110000014	352	30.39999962	16	0.126000002	1.049999952	1.639999986	0.970000029	0.550000012	1.629999995	3.359999895	6.869999886	1.110000014
1	1	74	36.70000076	23	91	89	46	0	0	0	1	0	0	0	0	0	0	1	1	0	0	0	0	0	0	1	1	5.269999981	1.700000048	4.21999979	0.709999979	141	0.402999997	0.572000027	3.013999939	0.228	1.202000022	157	36	12.80000019	0.130999997	1.049999952	1.789999962	1.74000001	0.689999998	1.789999962	4.119999886	2.559999943	1.779999971
0	1	59		28	151	102	62	0	0	1	0	0	0	0	0	0	1	0	0	0	1	0	1	0	0	1	0	7.340000153	5	4.860000134	0.980000019	164	0.50999999	0.763000011	5.599999905	0.256999999	1.450000048	119	35	16.20000076	0.147	0.550000012	1.75	0.529999971	0.600000024	1.110000014	3.230000019	1.769999981	20
1	1	81	36.90000153	25	109	77	34	0	0	1	1	0	0	0	0	0	1	1	1	1	1	0	1	0	0	0	0	4.829999924		4.25	0.810000002	140	0.416000009	0.672999978	3.250999928	0.230000004	1.110999942	169	40.09999847	13.80000019	0.143999994	1.110000014	1.700000048	1.00999999	0.620000005	0.670000017	2.910000086	2.309999943	0.649999976
0	0	65						0	1	1	0	0	0	0	0	0	0	0	1	0	1	0	0	0	0	0	0	5.260000229	1.5	4.099999905		122	0.370000005	0.488999993	2.572000027	0.395000011	2.078000069	242		12	0.128000006								0.9
0	0	68						0	0	0	0	0	0	0	0	0	0	0	0	0	1	0	0	0	1	0	0	6.03000021	1.100000024	3.910000086	0.949999988	122	0.36500001	0.646000028	3.900000095	0.296999991	1.789999962	197	41.09999847	16.39999962	0.122000001	1.029999971	2.900000095	0.980000019	0.819999993	1.49000001	4.440000057	2.630000114	0.239999995
1	1	66	38.90000153	22	98	127	70	0	0	0	0	0	0	0	0	0	0	0	0	0	0	0	0	0	1	1	1	13.43000031	1.700000048	3.99000001	1.029999971	123	0.370000005	0.765999973	10.28999996	0.221000001	2.950000048	295	32	15.30000019	0.122000001	1.049999952	1.889999986	0.850000024	0.579999983	0.75999999	3.279999971	7.269999981	1.440000057
0	1	43		20	82	114	42	0	0	0	0	0	0	0	0	0	0	0	0	0	0	0	0	0	0	1	1	5.230000019	2.400000095	5.300000191	0.889999986	173	0.492000014	0.660000026	3.451999903	0.273000002	1.427999973	177	47.40000153	13.69999981	0.123999998	1.470000029	2.650000095	1.669999957	0.939999998	1.429999948	4.769999981	2.200000048	0.469999999
0	1	50						0	0	0	0	0	0	0	1	0	0	0	0	0	0	0	0	0	0	1	1	18.30999947	1.399999976	4.760000229		145	0.418000013	0.795000017	14.55599976	0.141000003	2.582000017	277		16.39999962	0.127000004								0.9
0	0	49	38.90000153	20	131	106	62	0	0	0	0	0	0	0	0	0	0	0	0	0	0	0	0	0	0	0	0	6.570000172	1	4.159999847	0.810000002	127	0.368999988	0.783999979	5.150000095	0.333000004	1.169999957	100	29.20000076	16.10000038	0.126000002	0.709999979	0.930000007	0.639999986	0.340000004	0.959999979	2.109999895	3.660000086	0.879999995
0	1	79	37	26	124	93	52	0	0	0	0	0	0	0	1	0	1	1	0	0	1	0	0	0	0	0	0	6.510000229	2.299999952	5.119999886	0.629999995	154	0.481999993	0.85799998	5.585999966	0.115999997	0.628000021	128	30.79999924	16.10000038	0.152999997	0.879999995	1.179999948	0.689999998	0.479999989	0.660000026	2.369999886	3.710000038	1.649999976
0	0	80	37.29999924	26	138	99	58	0	0	1	1	0	0	0	1	0	0	0	1	0	0	0	0	0	0	0	0	14.47999954	2.099999905	4.510000229	0.920000017	135	0.407000005	0.921999991	13.35099983	0.064000003	0.742999971	363	33.70000076	16.29999924	0.137999997	0.550000012	1.75999999	0.5	0.800000012	1.179999948	3.00999999	10	1.200000048
1	1	93	36.90000153	22	119	102	51	0	0	1	1	0	0	0	0	0	0	0	1	0	0	0	0	0	1	0	0																						6.2
1	0	58	37	38	99	107	64	0	0	1	1	0	0	0	1	0	0	0	1	0	0	0	0	0	0	0	0	8.109999657	1	5.340000153		153	0.453000009	0.801999986	6.504000187	0.151999995	1.23300004	156		16.60000038	0.127000004							6.28000021	0.850000024
0	1	87	37.90000153	27	134	61	40	0	0	1	1	0	0	0	1	0	0	1	0	0	1	0	0	0	0	0	1	14.72999954	3.599999905	4.019999981	0.899999976	132	0.425999999	0.933000028	12.75599957	0.186000004	1.393000007	193	41.09999847	16.79999924	0.148000002	1.080000043	2.450000048	0.920000017	0.899999976	1.200000048	4.389999866	4.409999847	16
1	1	75	37.20000076	22	98	102	70	0	0	1	1	0	0	0	1	0	0	1	0	0	0	0	0	0	1	1	0	8.420000076	0.899999976	4.920000076	0.980000019	144	0.442000002	0.808000028	6.802999973	0.207000002	1.43900001	171	36	16.60000038	0.131999999	0.819999993	3.400000095	0.810000002	1.210000038	0.910000026	4.860000134	4.389999866	0.75999999
0	1	70	37.20000076	28	120	123	71	0	1	1	1	0	0	0	1	0	0	1	1	0	0	0	0	0	0	1	1	5.639999866	0.899999976	3.789999962	0.810000002	128	0.38499999	0.754000008	3.950000048	0.201000005	1.110000014	292	33.40000153	16	0.126000002	1.570000052	4.119999886	1.450000048	1.25999999	0.839999974	6.300000191	7.639999866	0.479999989
0	0	83	39.20000076	30	114	99	40	0	0	1	1	0	0	0	1	0	0	1	0	0	1	0	0	0	0	0	0	23.70000076	0.899999976	4.710000038	0.920000017	126	0.39199999	0.921000004	21.82799911	0.055	0.805999994	195	33.09999847	16.5	0.142000005	1.559999943	2.180000067	1.139999986	0.779999971	0.959999979	4.820000172	7.400000095	1.929999948
0	0	69		20	88			0	0	1	1	0	0	0	1	1	0	1	0	0	0	0	0	0	0	0	0	5.71999979	1.799999952	4.46999979	0.920000017	129	0.39199999	0.663999975	3.798000097	0.368999988	1.958999991	213	41	11.69999981	0.129999995	1.129999995	2.019999981	1.149999976	0.810000002	1.940000057	3.869999886	2.779999971	0.879999995
1	1	83	37.29999924	28	117	102	41	0	0	0	0	0	0	0	1	0	0	0	0	0	1	0	0	0	0	0	0	6.800000191	1.200000048	3.960000038		118	0.398999989	0.86500001	5.881999969	0.103	0.699999988	97		16.89999962	0.122000001							4.239999771	3.75
0	0	51	37.09999847	20	73	121	61	1	0	0	1	0	0	0	0	0	0	0	1	0	1	0	0	0	1	0	0	5.75	1.799999952	4.710000038	0.949999988	155	0.432999998	0.611999989	3.203000069	0.381000012	2.190999985	183	42.40000153	15.80000019	0.119000003	1.470000029	2.940000057	1.470000029	0.99000001	1.419999957	5.199999809	3.339999914	0.219999999
0	0	89	38.29999924	29	105	62	49	0	0	1	0	0	0	0	1	0	0	1	1	0	1	0	0	0	0	0	0	11.75	2.099999905	4.550000191	0.959999979	138	0.432000011	0.75	8.812999725	0.143000007	1.644999981	147	29.79999924	19	0.143999994	0.589999974	3.329999924	0.610000014	1.309999943	1.870000005	4.650000095	6.820000172	0.680000007
0	1	69	39.09999847	24	108	134	88	0	0	0	0	0	0	0	0	1	0	0	0	0	0	0	0	0	0	0	0	7.599999905	1.299999952	4.150000095	0.75999999	123	0.360000014	0.870999992	5.498000145	0.216999993	1.649999976	465	26.10000038	16.70000076	0.126000002	0.639999986	3.079999924	0.649999976	1.049999952	1.929999948	4.210000038	9.300000191	1.309999943
0	1	57						0	1	0	0	0	0	0	1	0	0	0	0	0	1	0	1	0	0	1	0	4.519999981	1	4.880000114	0.959999979	149	0.430999994	0.703000009	3.173000097	0.308999985	1.350000024	146	40.70000076	19.10000038	0.128999993	0.790000021	1.549999952	0.959999979	0.560000002	1.269999981	2.910000086	3.569999933	0.769999981
0	1	54	37.09999847	24	124	103	74	0	0	0	0	0	0	0	0	0	1	0	0	0	0	0	0	0	0	0	0	6.360000134	2.900000095	5.199999809		166	0.499000013	0.753000021	4.519999981	0.188999996	1.200000048	168	32.59999847	11.80000019	0.133000001							4.610000134	8.359999657
0	1	69	38.70000076	24	116	112	70	0	0	1	1	0	0	0	0	0	0	1	0	0	0	0	0	0	0	1	1	5.78000021	0.899999976	3.940000057	0.939999998	130	0.386999995	0.782000005	4.519999981	0.118000001	0.680000007	165	29.60000038	16.39999962	0.119999997	0.680000007	1.929999948	0.689999998	0.649999976	0.99000001	3.059999943	3.200000048	12.15999985
1	1	82	36.79999924	30	124	99	42	0	0	0	0	0	0	0	1	0	0	1	1	0	0	0	1	0	0	1	0	13.65999985	3.900000095	5.320000172	0.980000019	150	0.451999992	0.912	11.77000046	0.147	1.169999957	200	39.5	15.89999962	0.136000007	1.450000048	3.049999952	1	0.939999998	1.100000024	4.920000076	6.480000019	1.769999981
1	1	76	37.79999924	25	120	99	52	0	0	0	0	0	0	0	0	0	0	1	1	0	1	0	0	0	0	1	0	7.730000019	2.400000095	4.699999809	0.899999976	104	0.372999996	0.616999984	4.769000053	0.263000011	2.032999992	188	38	16.10000038	0.219999999	0.920000017	2.190000057	0.839999974	0.709999979	0.779999971	3.420000076	3.609999895	1.220000029
0	0	52						0	1	0	0	0	0	0	1	0	0	0	0	0	0	0	1	0	0	0	0																						0.9
0	1	50	39.40000153	22	100			0	1	1	0	0	0	0	1	1	0	0	0	0	1	0	0	0	0	0	0	13.46000004	1.700000048	4.559999943	1.059999943	136	0.412	0.89200002	12.00599957	0.300999999	1.480999947	206	46.90000153	15.89999962	0.127000004	1.379999995	1.379999995	1.169999957	0.610000014	1.059999943	3.069999933	5.449999809	1.379999995
0	1	74	38.90000153	26	119	93	42	0	0	1	1	0	0	0	1	0	0	1	1	0	1	0	0	0	0	1	0	11.76000023	1.700000048	3.819999933	0.829999983	111	0.352999985	0.89200002	9.583999634	0.115000002	1.351999998	335	27.89999962	16.29999924	0.148000002	0.680000007	1.840000033	0.620000005	0.930000007	1.480000019	3.25	10	5.769999981
0	0	78	37.59999847	35	132	104	51	0	0	1	1	0	0	0	1	0	0	0	1	1	1	0	0	0	0	0	1	14.23999977	3.900000095	4.239999771	0.870000005	121	0.388000011	0.875	11.27000046	0.481999993	6.863999844	322	34.59999847	16	0.129999995	0.99000001	3.450000048	1.029999971	1.210000038	1.320000052	5.170000076	6.130000114	1.590000033
0	0	56	37.5	22	114	107	66	0	0	1	0	0	0	0	0	0	0	0	0	0	0	0	0	0	0	0	0	7.980000019	1.600000024	4.409999847		135	0.414999992	0.880999982	7.03000021	0.370999992	1.879999995	213		15.60000038	0.122000001							3.579999924	0.529999971
1	0	66	37.40000153	24	114	90	45	0	0	0	0	0	0	0	1	0	0	0	1	0	0	0	0	0	0	0	0	11.85000038	4.300000191	3.970000029	0.870000005	117	0.363999993	0.853999972	10.11999989	0.098999999	1.172999978	210	32.40000153	16.20000076	0.137999997	1.039999962	3.349999905	1.299999952	1.74000001	8.909999847	7.199999809	3.650000095	5.659999847
0	1	79	38.40000153	32	188	94	53	0	0	1	1	0	0	1	1	0	0	1	0	0	0	0	0	0	0	0	0	13.67000008	1.700000048	4.010000229	1.039999962	119	0.370000005	0.841000021	11.01799965	0.090999998	1.243999958	342	35.90000153	16.79999924	0.135000005	1.059999943	2.079999924	0.889999986	0.779999971	0.899999976	3.569999933	7.369999886	1.549999952
1	1	70	36.90000153	21	108	109	72	0	0	0	0	0	0	0	0	0	0	0	1	1	1	0	0	0	0	1	1	8.890000343	2.5	4.449999809	0.810000002	131	0.397000015	0.823000014	7.315999985	0.204999998	1.343000054	140	45.5	16	0.129999995	1.169999957	1.210000038	1.320000052	0.540000021	0.889999986	3.079999924	2.109999895	16
0	0	86	37.5	22	123	82	46	0	0	0	0	0	0	0	1	1	0	0	0	0	0	0	0	0	0	0	0	20.04999924	1.700000048	4.360000134	0.75	141	0.435000002	0.947000027	18.98999977	0.082000002	0.75999999	227	29.89999962	18.29999924	0.143000007	0.920000017	3.109999895	0.829999983	0.930000007	1.480000019	4.480000019	6.320000172	3.769999981
1	1	61	37.5	28	85	91	46	0	0	0	0	0	0	1	1	0	0	0	1	0	0	0	0	0	0	1	1	10.71000004	0.899999976	5.039999962	0.939999998	144	0.441000015	0.901000023	9.649999619	0.156000003	1.019000053	272	41.09999847	15.60000038	0.143000007	0.920000017	2.559999943	1.029999971	0.839999974	0.860000014	4	4.25	0.219999999
0	0	66	38.70000076	30	144	90	53	0	0	1	1	0	0	0	1	0	0	1	1	1	0	0	0	0	0	0	0	16.22999954	1	5.039999962	0.949999988	136	0.423000008	0.953000009	14.35000038	0.432999998	1.850000024	204	29.5	15.80000019	0.162	1.269999981	1.889999986	1.019999981	0.620000005	0.889999986	3.599999905	6.449999809	3.170000076
0	1	69	39.59999847	30	104	85	48	0	0	0	0	0	0	0	1	0	0	0	0	0	0	0	0	0	1	1	0	21.44000053	1	4.489999771	0.75	142	0.430999994	0.907999992	19.08200073	0.061000001	1.286000013	159	36.79999924	16.20000076	0.137999997	0.980000019	1.389999986	0.790000021	0.519999981	0.419999987	2.75	2.789999962	1.309999943
0	0	70	38.59999847	33	181	87	42	0	0	0	0	0	0	0	1	0	0	1	0	0	0	0	0	0	0	0	1	11.94999981	0.800000012	4.619999886	0.930000007	127	0.391000003	0.893999994	10.16499996	0.167999998	2.007999897	271	29	15.89999962	0.137999997	0.769999981	1.200000048	0.75999999	0.699999988	1.590000033	2.710000038	6.510000229	16
0	0	88	37.29999924	22	88	90	50	0	0	0	0	0	0	0	0	0	0	1	1	0	0	0	0	0	0	0	0	7.199999809	1.5	3.660000086	0.829999983	105	0.324999988	0.56400001	3.996000051	0.228	1.64199996	251	40.20000076	12.10000038	0.131999999	1.00999999	1.25999999	1.169999957	0.430000007	0.790000021	2.99000001	3.559999943	1.24000001
0	1	73		22	89	117	60	0	0	0	0	0	0	0	0	0	0	0	0	0	0	0	0	0	0	0	0	3.109999895	0.800000012	4.03000021	0.829999983	128	0.370000005	0.717999995	2.230000019	0.228	0.709999979	236	38.20000076	10.30000019	0.131999999	1.080000043	2.609999895	0.920000017	0.800000012	1.370000005	4.150000095	2.99000001	0.439999998
1	0	16	37.09999847	20	103	90	45	0	0	0	0	0	0	0	0	0	0	0	0	0	0	0	0	0	0	0	0	11.67000008		4.949999809	0.920000017	145	0.430999994	0.847000003	9.883999825	0.252000004	2.749000072	291	41.20000076	15.69999981	0.135000005	1.50999999	3.160000086	1.24000001	0.910000026	0.569999993	4.900000095	3.480000019	2.400000095
1	1	44	36.70000076	22	108	96	56	0	0	1	0	0	0	0	1	0	0	0	0	0	0	0	0	0	0	1	1	7.289999962	1.299999952	5.179999828		150	0.470999986	0.722000003	5.263000011	0.221000001	1.610999942	230		16.5	0.127000004							3.609999895	0.460000008
1	1	84	36.90000153	34	132	87	50	0	0	1	1	0	0	0	1	0	0	1	0	0	1	0	0	0	0	1	0	5.389999866	2	4.010000229	0.850000024	114	0.379999995	0.83099997	4.179999828	0.158000007	0.851999998	217	38.40000153	16.5	0.141000003	2.269999981	2.25	1.799999952	0.769999981	1.169999957	4.769999981	3.599999905	1
0	0	59	37.79999924	20	98	124	53	0	1	0	0	0	1	0	1	0	0	0	0	0	0	0	0	0	0	0	1	10.11999989	1.5	3.940000057	0.839999974	118	0.360000014	0.860000014	8.703000069	0.103	1.042000055	175	38.20000076	13.89999962	0.115999997	1.549999952	2.720000029	1.379999995	0.910000026	1.24000001	4.489999771	5.489999771	0.469999999
0	0	73						0	0	0	0	0	0	0	0	0	0	0	0	0	0	0	0	0	0	0	0	5.190000057	0.899999976	4.239999771	0.850000024	122	0.370000005	0.528999984	2.75	0.395000011	2.049999952	165	39.20000076	13.30000019	0.140000001	1.080000043	3.650000095	0.970000029	0.99000001	1.690000057	5.559999943	3.220000029	0.280000001
0	1	83	38.59999847	22	110	107	51	0	0	1	1	0	0	0	1	0	0	1	1	0	1	0	0	0	0	0	0	21.29000092	1.899999976	4.21999979	0.75999999	141	0.437999994	0.925999999	19.58699989	0.050000001	1.065000057	156	31.89999962	16.70000076	0.122000001	1.24000001	1.75999999	0.860000014	0.660000026	0.879999995	3.630000114	5.869999886	1.49000001
0	1	64	36.40000153	20	89			0	0	1	1	0	0	0	0	0	0	1	0	0	0	0	0	0	0	0	1	2.430000067	1.100000024	3.289999962	1.029999971	89	0.312000006	0.430000007	1.044999957	0.439999998	1.069000006	226	37	15.89999962	0.200000003	0.689999998	1.389999986	0.660000026	0.569999993	1.230000019	2.769999981	5.510000229	0.479999989
0	1	63	36.20000076	18	89	108	58	0	0	0	0	1	0	0	1	0	0	1	0	0	0	0	0	0	0	1	1	5.599999905		4.980000019	0.970000029	157	0.465000004	0.730000019	3.963999987	0.30399999	1.332000017	157	43.29999924	16.20000076	0.123999998	0.649999976	3.299999952	0.939999998	1.200000048	2.660000086	5.079999924	2.769999981	0.449999988
0	1	85	36.90000153	28	110	92	34	0	0	0	0	0	0	0	0	0	0	1	0	0	0	0	0	0	0	1	0	7.090000153	1.5	5.019999981	0.819999993	152	0.469999999	0.862999976	5.748000145	0.162	1.149000049	153	32.20000076	16.5	0.143000007	1.110000014	2.339999914	1.039999962	0.910000026	0.689999998	4.139999866	4.800000191	1.24000001
0	1	36	37.40000153	20	88	136	97	0	0	0	0	0	0	0	0	0	0	0	0	0	0	0	0	0	0	0	0	9.68999958		5.019999981	0.860000014	148	0.446999997	0.717999995	6.956999779	0.254000008	2.073999882	215	34.79999924	15.69999981	0.126000002	1.169999957	5.090000153	1.350000024	1.639999986	1.279999971	6.829999924	6.690000057	1.019999981
0	0	77	37.29999924	28	92	76	39	0	0	1	1	0	0	0	0	0	0	1	0	0	1	0	0	0	0	0	0	3.970000029	2.299999952	5.010000229	0.879999995	153	0.481000006	0.819000006	3.250999928	0.149000004	0.515999973	112	38	16.60000038	0.133000001	1.480000019	2.809999943	1.460000038	1.039999962	1.470000029	5.019999981	3.210000038	0.980000019
0	0	62						0	0	0	0	0	0	0	0	0	0	0	1	0	1	0	0	0	0	0	1	5.139999866	1.299999952	4.21999979	0.899999976	123	0.381000012	0.623000026	3.201999903	0.259000003	1.33099997	238	43.5	13.60000038	0.129999995	0.910000026	1.519999981	1.25	0.670000017	2.809999943	3.730000019	3.019999981	0.430000007
0	1	77	40	26	104	91	46	0	0	0	0	0	1	0	0	0	0	0	0	0	0	0	0	0	0	0	0	7.889999866	1.5	4.340000153	0.879999995	145	0.43599999	0.834999979	6.027999878	0.312999994	1.348999977	277	35.59999847	15.69999981	0.123999998	1.24000001	1.649999976	0.829999983	0.720000029	0.889999986	3.319999933	8.829999924	1.409999967
0	1	82		26	128	93	52	0	0	1	1	0	0	0	1	0	0	1	1	0	0	0	0	0	0	1	0	6.630000114	1.600000024	5.260000229	0.889999986	158	0.474000007	0.811999977	5.383999825	0.101000004	0.670000017	139	37.20000076	15.19999981	0.136000007	1.24000001	2.299999952	1.539999962	0.839999974	1.039999962	3.849999905	5.150000095	1.710000038
0	1	53		22	82	131	72	0	0	0	0	0	0	0	0	0	0	1	1	0	0	1	0	0	0	1	0	4.659999847	2.799999952	4.739999771	1.059999943	142	0.407999992	0.439999998	2.049999952	0.472000003	2.200000048	219	44.20000076	10.39999962	0.115999997	0.670000017	2.319999933	0.970000029	0.970000029	7.5	6.590000153	3.839999914	0.300000012
0	0	87	37.70000076	26	98	110	44	0	0	1	1	0	0	0	1	0	0	1	1	0	1	0	0	0	0	0	0	6.070000172	2.400000095	4.739999771	0.860000014	138	0.47299999	0.898000002	4.715000153	0.202000007	1.182000041	146	32	18.70000076	0.143000007	1.330000043	1.539999962	0.99000001	0.680000007	0.870000005	3.470000029	2.50999999	6.110000134
1	1	78						0	0	0	0	0	0	0	1	0	0	1	1	0	0	0	0	0	0	1	0																						6.2
1	1	53	37.59999847	22	98	112	58	0	0	0	1	0	0	0	0	0	0	0	0	1	0	0	0	0	0	1	1	12.68000031		4.860000134	0.810000002	144	0.437000006	0.75999999	9.637000084	0.187999994	2.066999912	222	38	16.79999924	0.119000003	0.75	2.890000105	0.779999971	0.930000007	1.149999976	3.900000095	5.869999886	1.309999943
0	0	51						0	0	0	0	0	1	0	1	0	0	0	0	0	0	0	0	0	0	0	0	6.440000057		4.159999847	0.910000026	119	0.361999989	0.611000001	3.934999943	0.287	1.84800005	216	46.29999924	10.39999962	0.125	1.320000052	3.410000086	1.139999986	1.090000033	1.330000043	5.210000038	5.070000172	0.930000007
1	0	84	37.5	28	104	103	41	0	0	1	1	0	0	0	0	1	1	0	1	0	1	0	0	0	0	0	0	11.97000027	2	3.920000076		88	0.294	0.862999976	10.32999992	0.167999998	1.029999971	344		16.10000038	0.204999998							6.440000057	3.460000038
0	0	84						0	0	0	0	0	0	0	0	0	0	0	0	0	0	0	0	0	0	0	1																						0.9
1	1	57		20	86	129	86	0	0	1	0	0	0	0	0	0	0	0	1	1	0	0	0	0	0	0	1	9.930000305	2.5	5.059999943	1.00999999	151	0.453999996	0.586000025	5.818999767	0.405999988	3.286999941	270	43.29999924	11.5	0.118000001	0.99000001	3.039999962	1.460000038	1.190000057	2.329999924	5.079999924	3.269999981	1.070000052
0	0	63	37.5	24	105	112	55	0	0	0	0	0	0	0	1	0	0	0	0	0	0	0	0	0	0	0	0	5.130000114	1	4.389999866	0.850000024	134	0.400000006	0.537	2.75	0.393999994	2.019999981	166	40.20000076	15.60000038	0.120999999	1.210000038	3.589999914	1.039999962	1.00999999	1.5	5.690000057	3.569999933	2
0	0	82	37.09999847	24	126	93	49	0	0	1	0	0	0	0	0	0	1	0	1	0	0	0	0	0	1	0	0	15.31000042	1.899999976	3.960000038	0.720000029	96	0.30399999	0.869000018	13.17000008	0.075999998	1.159999967	448	26	15.30000019	0.207000002	0.699999988	4.170000076	0.680000007	1.309999943	1.269999981	5.039999962	4.909999847	2.279999971
0	1	47						0	0	1	1	0	0	0	1	0	0	0	0	0	1	0	0	0	0	1	0	7.460000038		5.28000021	1.029999971	168	0.500999987	0.560000002	4.177999973	0.36500001	2.72300005	252	44.59999847	11.69999981	0.127000004	1.179999948	3.180000067	1.590000033	0.980000019	1.700000048	5.28000021	2.940000057	0.649999976
0	0	83	37.40000153	24	110	102	36	0	0	0	0	0	0	0	1	0	0	0	0	0	0	0	0	0	0	0	0	6.53000021	0.899999976	4.170000076		132	0.393999994	0.716000021	4.679999828	0.230000004	1.5	133		16	0.126000002								0.9
1	1	72	37.40000153	26	120	93	60	0	0	1	1	0	0	0	0	0	0	1	0	0	1	0	0	0	0	1	0	15.05000019	2.099999905	4.389999866	0.930000007	129	0.39199999	0.873000026	13	0.160999998	1.351999998	336	31.39999962	16.5	0.130999997	1.720000029	3.049999952	1.519999981	0.99000001	1.190000057	4.630000114	11.43000031	3.099999905
1	1	55						0	0	0	0	0	0	0	0	0	0	0	0	0	0	0	0	0	0	0	0												46.09999847									2.130000114	0.75999999
0	0	80						0	0	0	1	0	0	0	0	0	1	1	1	0	1	0	1	0	0	0	0																					4.010000229	0.9
1	0	63	38	32	98	90	48	0	0	0	0	0	0	1	0	1	0	0	0	0	0	0	0	0	1	0	0	7.659999847	0.800000012	2.859999895	0.769999981	88	0.268000007	0.85799998	6.452000141	0.116999999	0.896000028	147	32.79999924	16.79999924	0.147	1.149999976	3.319999933	0.949999988	1.309999943	1.029999971	4.96999979	4.070000172	15.98999977
0	0	71	36.90000153	22	108	101	52	0	0	0	0	0	0	0	0	0	0	1	0	0	0	0	0	0	0	0	0	3.099999905	1.5	4.519999981	0.889999986	128	0.395000011	0.552999973	1.713999987	0.356999993	1.106999993	134	35.40000153	16.39999962	0.140000001	0.800000012	1.600000024	1.029999971	0.610000014	1.820000052	3.25	3.180000067	0.629999995
0	0	76						0	0	1	1	0	0	0	1	0	0	0	0	0	0	0	0	0	0	0	1	6.820000172	1.899999976	4.440000057	1.019999981	136	0.400999993	0.75	5.114999771	0.173999995	1.187000036	384	37.20000076	11.39999962	0.116999999	0.74000001	2.690000057	0.860000014	1.120000005	1.710000038	4.340000153	6.050000191	4.079999924
0	1	14	36.90000153	20	88	119	73	0	0	1	0	0	0	1	0	0	0	0	0	0	0	0	0	0	0	0	0	9.029999733	1	5.789999962	0.949999988	164	0.504000008	0.58099997	5.245999813	0.317000002	2.862999916	233	47	12	0.120999999	0.769999981	1.389999986	1.070000052	0.519999981	1.720000029	2.930000067	2.849999905	1.190000057
0	1	86	37.59999847	21	88			0	0	1	1	0	0	0	1	0	0	0	1	0	0	0	0	0	1	0	1	5.820000172	2	4.690000057	0.99000001	146	0.43900001	0.67900002	3.742000103	0.213	1.15199995	206	37.5	13.39999962	0.125	1.019999981	1.720000029	1.059999943	0.660000026	1.059999943	3.24000001	4.989999771	1.909999967
0	0	64	38.79999924	24	102	129	62	0	0	0	0	0	0	0	0	0	0	0	1	0	0	0	0	0	0	0	0	14.57999992	1.899999976	3.579999924	0.980000019	110	0.338999987	0.851999998	12.42000008	0.105999999	1.480000019	335	35.79999924	15.5	0.116999999	1.169999957	2.730000019	0.779999971	0.850000024	1.00999999	4.239999771	8.850000381	5.539999962
0	0	81	36.70000076	20	92	137	52	0	0	0	0	0	0	0	1	0	0	0	1	0	0	0	0	0	0	0	1	7.639999866	2.599999905	4.820000172	1.100000024	133	0.419999987	0.662999988	5.065000057	0.254000008	1.940999985	225	44	10.19999981	0.133000001	0.930000007	3.470000029	1.220000029	1.289999962	2.980000019	5.940000057	3.440000057	0.720000029
0	1	52		20	77			1	0	0	0	0	0	0	0	0	0	0	1	1	1	0	0	0	0	1	1	4.690000057	2.5	4.940000057	0.959999979	155	0.423999995	0.54400003	2.551000118	0.375	1.758999944	154	43.20000076	13.60000038	0.120999999	0.980000019	2.789999962	1.090000033	1.019999981	3.380000114	5.21999979	2.559999943	0.349999994
0	0	68						0	0	1	1	0	0	0	1	0	0	0	0	1	0	0	0	0	0	0	0	7.380000114	2.5	4.300000191	0.920000017	138	0.405999988	0.647000015	4.775000095	0.272000015	2.006999969	190	42.90000153	11.39999962	0.126000002	1.299999952	3.480000019	1.529999971	1.070000052	2.930000067	5.5	3.980000019	0.889999986
0	1	46						0	0	0	0	0	0	0	1	0	0	1	0	0	0	0	0	0	0	0	0	7.369999886	1.399999976	4.179999828	0.920000017	132	0.404000014	0.717000008	5.28399992	0.250999987	1.277999997	261	38.09999847	9.800000191	0.115000002	1.00999999	1.970000029	0.800000012	0.769999981	0.720000029	3.450000048	5.429999828	0.889999986
0	0	65	37.09999847	32	150	107	59	0	0	1	0	0	0	0	1	0	0	1	0	0	1	0	0	0	0	0	0	9.659999847	1.399999976	4.849999905	0.730000019	124	0.388000011	0.865999997	8.366000175	0.246999994	1.157999992	271	34.09999847	15.5	0.147	1.620000005	3.019999981	1.610000014	0.980000019	1.039999962	5.269999981	2.359999895	12.10000038
1	1	88	36.70000076	24	114	92	56	0	0	0	0	0	0	0	0	0	1	0	1	0	0	0	0	0	0	1	1	7.400000095	1.700000048	4.849999905	0.829999983	159	0.456	0.620999992	4.599999905	0.372999996	2.109999895	179	29.20000076	13.30000019	0.137999997	1.200000048	2.380000114	1.039999962	0.75999999	1.029999971	4.059999943	4.360000134	12.38000011
0	1	73	37.90000153	22	88	108	56	1	0	1	1	0	0	0	1	0	0	0	1	0	1	0	0	0	0	1	1	10.93000031	0.800000012	4.019999981	0.889999986	121	0.356000006	0.824999988	9.017000198	0.116999999	1.279000044	199	33.09999847	16.39999962	0.123000003	0.629999995	2.329999924	0.610000014	0.939999998	0.910000026	3.359999895	8.649999619	2.200000048
0	0	80	37.90000153	30	137	72	40	0	0	0	0	0	0	0	0	0	0	1	0	0	1	0	0	0	0	0	0	4.239999771	2.400000095	3.700000048	0.800000012	127	0.409000009	0.736000001	3.098999977	0.256999999	1.090000033	134	35.20000076	12	0.160999998	1.25999999	2.039999962	1.029999971	0.769999981	1.159999967	4.050000191	2.700000048	4.449999809
1	1	73	37.29999924	28	115	92	45	0	0	1	1	0	0	0	1	1	0	0	1	1	0	0	0	0	1	1	1	15.60000038	1.399999976	4.210000038	0.860000014	133	0.407000005	0.940999985	14.68000031	0.090000004	0.889999986	220	26.79999924	16.39999962	0.123000003	0.959999979	2.390000105	0.839999974	0.819999993	1.129999995	3.690000057	3.529999971	2.619999886
0	0	70		22	150	71	45	0	0	0	0	0	0	0	1	0	0	0	0	0	0	0	0	0	1	0	0	9.460000038	2.400000095	4.409999847	1.100000024	116	0.361000001	0.875999987	8.289999962	0.195999995	0.920000017	480	25.20000076	16	0.172000006	0.409999996	1.440000057	0.479999989	0.649999976	1.25999999	2.730000019	3.430000067	4.630000114
0	1	71	36.5	24	102	95	56	1	1	1	1	0	0	0	1	1	0	1	0	0	1	0	0	0	0	1	0	7.349999905	1.899999976	4.21999979	0.860000014	132	0.398000002	0.80400002	5.909999847	0.120999999	0.889999986	261	29.10000038	11.89999962	0.140000001	0.910000026	3.369999886	0.779999971	1.00999999	1.049999952	4.670000076	6.159999847	0.879999995
0	1	87	38	30	137	79	23	0	0	1	1	0	0	0	1	0	0	1	1	0	0	0	0	0	1	1	0	9.949999809	3.700000048	3.809999943	1	123	0.356000006	0.908999979	8.347999573	0.093000002	0.925000012	179	38.40000153	16.60000038	0.131999999	1.379999995	2.579999924	1.129999995	1.029999971	0.689999998	4.349999905	3.539999962	3.339999914
0	1	74	38.20000076	22	101	111		0	0	1	1	0	0	0	0	0	0	0	0	0	0	0	0	0	0	0	0	16.70999908	0.699999988	3.789999962	0.980000019	99	0.32100001	0.920000017	15.37300014	0.216000006	1.011000037	321	28.60000038	13.10000038	0.143000007	0.610000014	2.049999952	0.660000026	0.839999974	1.24000001	3.119999886	6.429999828	1.399999976
1	0	77	38.70000076	39	122	94	45	1	0	1	0	0	0	0	0	0	0	0	0	0	0	0	0	0	0	0	0	7.159999847	1.299999952	3.410000086	0.75999999	94	0.301999986	0.829999983	5.94299984	0.236000001	1.167999983	256	30.5	10.30000019	0.144999996	1.159999967	3.029999971	1.049999952	1.169999957	1.639999986	4.679999828	5.260000229	8.199999809
0	1	50				112		0	0	0	0	0	0	0	0	0	0	0	0	0	0	0	0	0	1	1	1	5.579999924	2.200000048	5.130000114	1.360000014	174	0.481999993	0.469999999	2.622999907	0.455000013	2.539000034	371	43.20000076	10.60000038	0.120999999	0.920000017	2.400000095	1.25	1.139999986	14.81000042	7.320000172	3.069999933	1.039999962
1	1	85	37.09999847	38	96	114	60	0	0	1	0	0	1	0	0	0	0	1	0	0	0	0	0	0	0	1	1	3.390000105	1.5	5.110000134		155	0.488999993	0.779999971	2.549000025	0.133000001	0.451000005	140	39.20000076	16.5	0.136000007							3.769999981	2.329999924
0	0	66	37.29999924	22	119	112	52	0	0	0	0	0	0	0	0	0	0	1	1	0	1	0	0	0	0	0	0	4.760000229	1.799999952	5.349999905	0.99000001	174	0.558000028	0.597000003	2.760999918	0.344999999	1.64199996	151	39.90000153	13.19999981	0.143000007	1.149999976	2.5	1.220000029	0.959999979	1.080000043	4.300000191	2.519999981	0.660000026
1	0	84	37.40000153	26	133	94	53	0	0	1	1	0	0	0	1	0	0	0	0	0	0	0	1	0	0	0	0	6.440000057	0.699999988	2.900000095	0.810000002	93	0.289000005	0.875	5.635000229	0.059	0.379999995	189	36.09999847	12.30000019	0.137999997	0.899999976	2.079999924	0.860000014	0.850000024	1.059999943	3.650000095	8.079999924	1.029999971
1	1	61	38.70000076	32	99	82	35	0	0	0	0	0	0	0	0	1	0	0	0	0	0	0	0	0	0	1	1	17.79999924	3.099999905	3.980000019	1.00999999	133	0.388000011	0.938000023	16.69599915	0.137999997	1.449000001	184	31.29999924	17.70000076	0.119999997	0.910000026	1.99000001	0.680000007	0.75	1.460000038	3.200000048	5.889999866	16
1	0	69	36.90000153	24	115	99	62	0	0	0	0	0	0	0	1	0	0	0	1	0	1	0	0	0	0	0	0	10.39000034	2.400000095	4.730000019		147	0.442000002	0.722000003	7.5	0.222000003	2.309999943	172		16.29999924	0.128000006							3.059999943	2.829999924
1	0	67	37.90000153	24	98	107	50	0	0	1	1	0	0	0	1	1	0	0	0	0	0	0	0	0	0	0	0	6.210000038	2.299999952	4.900000095	1	133	0.414999992	0.583000004	2.670000076	0.448000014	2.782000065	171	38.29999924	16.39999962	0.133000001	1.25999999	3.059999943	1.200000048	0.850000024	0.689999998	4.820000172	4.570000172	1.110000014
0	0	81	39.40000153	33	127	86	48	0	0	1	1	0	0	0	0	0	0	0	1	0	0	0	0	0	0	0	0																						0.9
0	0	69	36.70000076	26	107	101	49	1	0	0	0	0	0	0	1	0	0	1	0	0	1	0	0	0	0	0	0																						1
0	0	66		26	118	98	52	0	0	0	0	0	0	0	0	0	0	1	0	0	1	0	0	0	0	0	0	7.099999905	1.700000048	5.139999866	0.939999998	146	0.485000014	0.75	5.324999809	0.156000003	1.10800004	174	44.5	15.19999981	0.147	1.809999943	1.850000024	1.899999976	0.800000012	1.129999995	4.960000038	3.450000048	0.850000024
1	0	57	36.59999847	30	117	83	50	0	1	1	1	1	0	0	1	0	0	1	0	0	0	0	0	0	0	0	0	11.51000023	1.700000048	4.559999943	0.910000026	134	0.421000004	0.750999987	8.644000053	0.347000003	1.853000045	521	35	15.80000019	0.136999995	0.910000026	2.349999905	0.980000019	0.74000001	1.539999962	3.829999924	5.889999866	2.720000029
0	1	77	36.90000153	22	126	92	57	0	0	0	0	0	0	0	1	0	0	1	0	0	0	0	0	0	0	1	0	8.090000153	1.5	4.670000076	0.939999998	145	0.465999991	0.80400002	6.504000187	0.208000004	1.090000033	238	38.70000076	12.60000038	0.127000004	1.340000033	3.299999952	1.340000033	1.110000014	1.200000048	5.559999943	5.28000021	3.930000067
0	0	32	37.79999924	20	82	85	32	0	0	0	0	0	0	0	0	0	0	0	0	0	0	0	0	0	0	0	0	7.269999981	1.100000024	5.110000134		103	0.338	0.829999983	5.170000076	0.203999996	1.480000019	212		15.60000038	0.159999996							2.349999905	1.549999952
0	1	55	38.20000076	37	133	99	52	0	0	0	0	0	0	0	0	1	0	0	1	1	0	0	0	0	0	0	0	9.609999657	2.200000048	3.75999999	0.959999979	106	0.324999988	0.727999985	7	0.25	1.840000033	308	35.90000153	16.29999924	0.137999997	0.620000005	3.089999914	0.75	1.200000048	5.070000172	5.690000057	7.110000134	3.049999952
1	0	84	37.70000076	22	96	141	74	0	0	1	1	0	0	0	1	1	0	0	1	0	0	0	0	0	0	0	1	5.519999981	0.899999976	3.210000038	0.620000005	104	0.316000015	0.957000017	5.282999992	0.108999997	0.43900001	275	24.5	16.20000076	0.143999994	0.75	1.610000014	0.879999995	0.560000002	0.819999993	2.849999905	5.5	6.059999943
0	0	61		20	90	142	80	1	1	1	0	0	1	0	1	0	0	0	0	1	0	0	0	0	0	0	0	7.210000038		4.900000095	0.970000029	143	0.430000007	0.694999993	5.011000156	0.197999999	1.427999973	234	44.79999924	14.30000019	0.120999999	1.309999943	3.839999914	1.399999976	1.309999943	1.909999967	5.820000172	3.180000067	0.5
0	0	76	40	38	131	80	34	0	0	0	1	0	0	0	0	1	0	0	1	0	1	0	0	0	0	0	0	14.02999973	2.400000095	3.569999933	0.829999983	118	0.352999985	0.927999973	13.02000046	0.338	1.600000024	211	35.70000076	16.20000076	0.128999993	1.210000038	1.320000052	0.810000002	0.620000005	1.279999971	3.089999914	8.659999847	1.820000052
0	0	84	36.70000076	28	86	105	61	0	0	0	0	0	0	0	0	0	0	1	1	0	1	0	0	0	0	0	0	5.019999981		3.960000038	1.049999952	116	0.361000001	0.592999995	2.976999998	0.257999986	1.200000048	193	40	16.60000038	0.131999999	1.279999971	2.380000114	1.399999976	0.769999981	0.779999971	3.910000086	3.849999905	1.460000038
1	1	82	38	28	134	91	45	0	0	1	1	0	1	0	1	1	0	0	1	0	0	0	0	0	0	1	0	5.849999905	3.599999905	4.260000229		142	0.409999996	0.758000016	4.434000015	0.104000002	0.60799998	134		16.70000076	0.134000003							3.940000057	0.349999994
0	1	87	37.09999847	36	173	55	27	0	0	1	1	0	0	0	0	0	0	1	0	0	0	0	0	0	0	0	0	16.62999916	2.400000095	4.590000153	0.910000026	130	0.404000014	0.84799999	13.63700008	0.164000005	2.244999886	224	34.29999924	16.79999924	0.152999997	1.429999948	1.899999976	1.379999995	0.769999981	0.699999988	3.980000019	4.539999962	0.629999995
1	1	79	37.90000153	28	112	107	49	0	0	1	0	0	0	0	1	1	0	0	0	0	0	0	1	0	0	1	1	17.23999977	0.899999976	3.410000086	0.680000007	108	0.308999985	0.862999976	14.87800026	0.194000006	1.56400001	337	26.10000038	15.5	0.131999999	0.49000001	1.710000038	0.550000012	0.720000029	1.24000001	2.779999971	4.019999981	2.779999971
0	1	29	37.09999847	20	91	98	53	0	0	0	0	0	0	0	0	0	0	0	0	0	0	0	0	0	0	1	0	5.460000038	0.699999988	4.639999866	0.910000026	140	0.419	0.550000012	3.003000021	0.363000005	1.981999993	151	44	13.10000038	0.123999998							2.5	6.96999979
1	0	71	37.5	32	109	86	49	0	0	1	0	0	0	0	1	1	0	0	0	0	0	0	0	0	0	0	1	4.429999828	1.100000024	3.460000038	0.910000026	95	0.300000012	0.785000026	3.480000019	0.112000003	0.5	378	23	15.60000038	0.137999997	0.790000021	3.190000057	0.720000029	1.070000052	1.289999962	4.639999866	4.960000038	10.52999973
1	1	62	37.29999924	20	93	99	65	0	0	0	0	0	0	0	0	0	0	0	1	0	0	0	1	0	0	0	0	9.949999809	1.200000048	4.900000095		145	0.448000014	0.764999986	7.611999989	0.142000005	1.412999988	175		16	0.122000001							4.139999866	0.720000029
1	1	67	36.40000153	20	64	152	90	0	0	0	0	0	1	0	0	0	0	0	0	0	0	0	0	0	0	1	1	6.769999981		4.210000038	0.819999993	136	0.418000013	0.623000026	3.910000086	0.27700001	1.879999995	259	35.5	16	0.120999999	0.949999988	2.640000105	0.970000029	0.790000021	1.230000019	4.300000191	4.570000172	4.28000021
1	0	71	36.59999847	22	105	85	40	0	0	1	1	0	0	0	1	0	0	1	0	0	0	0	0	0	0	0	0	8.270000458	1.600000024	3.910000086	0.899999976	128	0.389999986	0.776000023	6.418000221	0.153999999	1.274000049	171	41.09999847	9.899999619	0.123999998	1.00999999	1.620000005	1.149999976	0.579999983	1.159999967	3.119999886	3.460000038	4.570000172
1	0	82	37.5	23	112	106	53	0	0	0	0	0	0	0	0	0	0	0	1	1	0	0	0	0	0	0	1	11.02000046	2.200000048	4.71999979	0.910000026	146	0.441000015	0.792999983	8.73900032	0.291999996	1.98300004	211	41.09999847	16.39999962	0.130999997	1.649999976	3.029999971	2.170000076	1.070000052	1.99000001	5.510000229	4.320000172	3.470000029
1	0	93	36.5	20	108	102	68	0	0	0	0	0	0	0	1	0	1	0	1	0	0	0	0	0	0	0	0	6.769999981	1.899999976	4.369999886		139	0.400000006	0.851999998	5.768000126	0.088	0.596000016	131		16	0.149000004							1.899999976	4.269999981
0	0	60				110		0	0	1	1	0	0	0	1	0	0	0	0	0	0	0	0	0	0	0	0	7.869999886		4.800000191		144	0.430999994	0.734000027	5.78000021	0.216000006	1.700000048	265		10.39999962	0.129999995							3.829999924	1.289999962
0	0	89	37.09999847	34	196	88	43	0	0	1	1	0	0	0	1	0	1	1	1	0	1	0	0	0	0	0	0	23.48999977	2.799999952	4.300000191	0.74000001	114	0.335999995	0.939999998	22.08099937	0.029999999	0.704999983	364	31.60000038	15.80000019	0.127000004	1.200000048	2.079999924	1.120000005	0.899999976	1.049999952	3.960000038	5.260000229	5.940000057
0	0	82	38.09999847	28	108	93	48	0	0	1	1	0	0	0	1	0	0	0	0	0	0	0	0	0	0	0	0	11.73999977	2	3.99000001	0.75	118	0.365999997	0.848999977	9.967000008	0.094999999	0.856999993	179	32.70000076	16.60000038	0.127000004	1.480000019	1.460000038	1.120000005	0.589999974	0.600000024	3.559999943	6.75	1.059999943
0	1	77	38.59999847	32	114	94	22	0	0	1	1	0	0	0	0	1	1	0	0	0	0	0	0	0	0	0	0	7.599999905	2.799999952	4.260000229	0.899999976	103	0.333999991	0.779999971	5.927999973	0.159999996	1.215999961	213	29.60000038	15.10000038	0.291000009	0.469999999	2.140000105	0.639999986	0.829999983	0.980000019	3.380000114	5.630000114	1.230000019
0	1	55	37.79999924	20	117	109	65	0	0	0	0	0	0	1	0	0	0	0	1	0	0	0	0	0	0	0	0	21.92000008	6.900000095	5.510000229		168	0.47299999	0.927999973	20.34199905	0.030999999	0.680000007	190		16.20000076	0.123999998							2.930000067	2.390000105
0	0	82	37.20000076	22	82	180	92	0	0	1	0	0	0	0	1	0	1	1	1	0	0	0	0	0	0	0	0	4.380000114	0.699999988	4.389999866	0.980000019	134	0.393999994	0.640999973	2.808000088	0.232999995	1.021000028	130	45.09999847	20.20000076	0.134000003	1.620000005	2.839999914	2.049999952	0.980000019	1.309999943	5.409999847	4.559999943	3.289999962
0	1	80	37.09999847	28	118	99	45	0	0	0	0	0	0	0	0	0	0	1	1	0	0	0	0	0	0	1	0	10.28999996	0.899999976	3.630000114	0.899999976	120	0.351000011	0.875	8.880000114	0.044	0.421999991	178	33.59999847	16.10000038	0.127000004	1.370000005	1.50999999	1.059999943	0.620000005	0.519999981	3.690000057	5.929999828	0.74000001
1	0	50	37.40000153	24	109	87	56	0	0	1	1	0	0	0	1	0	0	1	0	0	1	0	0	0	0	0	0	13.68999958		3.940000057	0.860000014	115	0.368999988	0.816999972	10.84200001	0.138999999	1.902999997	347	38.90000153	16.10000038	0.136000007	1.24000001	1.960000038	1.00999999	0.670000017	0.819999993	3.25999999	3.900000095	0.219999999
0	1	86	37.70000076	24	126	84	42	0	0	0	0	0	0	0	0	0	0	1	0	0	1	0	0	0	0	0	0	3.410000086	1.299999952	2.470000029	0.790000021	72	0.225999996	0.819999993	2.796000004	0.338	0.781000018	213	26.29999924	16.60000038	0.219999999	0.800000012	1.529999971	0.670000017	0.620000005	0.560000002	2.710000038	5.440000057	2.690000057
0	1	68	37	26	96	105	59	1	0	1	0	0	0	0	0	0	1	1	1	1	1	0	0	0	0	1	0	10.63000011	2.900000095	5.099999905	1.00999999	155	0.460000008	0.653999984	6.952000141	0.211999997	2.253999949	256	41.70000076	11.5	0.131999999	0.860000014	2.769999981	1.059999943	1.110000014	2.130000114	4.650000095	3.269999981	0.479999989
1	1	76	37.90000153	22	104	98	52	0	0	0	0	0	0	0	0	0	0	0	1	1	1	0	0	0	1	1	0	6.409999847		3.109999895	0.860000014	96	0.270999998	0.768000007	4.659999847	0.601000011	1.25	366	40.09999847	15.19999981	0.184	0.829999983	1.450000048	0.75	0.460000008	1.75	2.730000019	5.96999979	5.429999828
0	0	81	36.79999924	20	86	152	73	0	0	1	1	0	0	0	0	0	0	1	1	0	0	0	0	0	0	0	0	6.789999962	1.600000024	4.150000095	0.860000014	127	0.388000011	0.787	5.340000153	0.231999993	1.120000005	154	41.90000153	16.20000076	0.129999995	0.949999988	3.029999971	1.019999981	0.949999988	3.220000029	5.289999962	3.619999886	1.320000052
0	1	66				124		0	0	0	0	0	0	0	1	0	0	1	0	0	0	0	0	0	0	1	1	7.139999866	1.799999952	3.609999895	0.850000024	103	0.30399999	0.717000008	5.118999958	0.206	1.470999956	285	26.5	8	0.141000003	1.029999971	2.170000076	0.819999993	0.819999993	0.99000001	3.779999971	9.340000153	7.099999905
0	1	67		23	106	92	60	0	0	1	1	0	0	0	0	0	0	1	0	0	1	0	0	0	0	1	0	6.289999962	2.299999952	4.300000191	1.090000033	135	0.451000005	0.685000002	4.063000202	0.237000003	1.491000056	172	37.70000076	10.5	0.131999999	0.829999983	1.580000043	0.779999971	0.560000002	0.920000017	2.99000001	2.480000019	3.220000029
1	0	68	37.20000076	20	92	85	59	0	0	0	0	0	0	0	1	0	0	0	0	0	0	0	0	0	0	0	0	13.67000008		3.950000048		130	0.38499999	0.654999971	8.954000473	0.296000004	4.046000004	222		16.20000076	0.126000002							3.309999943	6.2
1	0	85	38.29999924	24	131	107	47	0	0	1	1	0	0	0	1	0	1	0	1	0	1	0	0	0	0	0	0	7.21999979	2.099999905	2.559999943		92	0.282999992	0.540000021	3.898999929	0.209999993	1.516000032	31		17.29999924	0.155000001							2.349999905	4.659999847
0	1	77	36.79999924	22	92	108	56	0	0	1	0	0	0	0	0	0	0	0	1	0	1	0	0	0	0	1	1	5.739999771	0.899999976	4.610000134	0.959999979	141	0.432000011	0.601000011	3.34800005	0.351999998	2.019999981	151	37.79999924	16.79999924	0.136000007	1.210000038	2.519999981	1.159999967	0.899999976	0.959999979	4.110000134	3.99000001	0.720000029
0	1	80	36.5	18	84	110	66	0	0	0	0	0	0	0	0	0	0	0	1	0	0	0	0	0	0	1	1	7.360000134	0.699999988	4.71999979	0.790000021	150	0.446999997	0.819000006	6.027999878	0.261999995	1.18900001	235	35.29999924	15.80000019	0.130999997	0.629999995	2.019999981	0.680000007	0.670000017	0.449999988	2.940000057	3.319999933	0.519999981
0	0	52	39.09999847	35	150	140	81	0	0	1	1	0	0	0	1	0	0	1	1	0	0	0	0	0	0	0	0	34.63999939	1.700000048	5.199999809	0.910000026	100	0.317999989	0.927999973	32.14599991	0.145999998	1.863000035	555	32.90000153	15.89999962	0.150999993	0.74000001	2.450000048	0.829999983	0.970000029	1.460000038	4.110000134	9.420000076	3.579999924
1	0	86	37.40000153	24	123	99	46	0	0	0	0	0	0	0	1	0	1	0	0	0	0	0	0	0	0	0	0	6.539999962	0.899999976	3.099999905		112	0.351000011	0.72299999	4.730000019	0.145999998	0.949999988	348		16.39999962	0.142000005							5.320000172	17.12999916
1	0	73	37.5	24	119	98	53	0	0	0	0	0	0	0	0	0	0	0	1	0	0	0	0	0	0	0	0	19.92000008		4.5	0.930000007	131	0.400999993	0.924000025	18.40600014	0.197999999	1.620000005	328	41.90000153	16	0.129999995	1.429999948	2.00999999	1.379999995	0.660000026	1.210000038	4.019999981	5.079999924	1.299999952
0	0	78	36.70000076	20	94	107	61	0	0	0	0	0	0	0	1	0	0	1	0	0	0	0	0	0	0	0	0	6.949999809	1.399999976	4.389999866	0.879999995	127	0.388000011	0.60799998	4.225999832	0.282999992	1.911000013	208	36.90000153	13.60000038	0.140000001	1.080000043	1.470000029	1.139999986	0.449999988	1.110000014	3.160000086	3.650000095	0.879999995
0	1	81	38.20000076	26	112	88	46	0	0	1	1	0	0	0	0	1	0	0	1	0	1	0	0	0	0	0	0	10.22999954	1.799999952	4.090000153	0.839999974	135	0.393999994	0.748000026	7.65199995	0.237000003	1.442000031	284	37.40000153	16.5	0.125	0.930000007	2.00999999	0.810000002	0.680000007	0.839999974	3.460000038	3.890000105	0.379999995
1	1	45	37.59999847	24	120	96	56	0	1	0	0	0	0	0	0	0	0	1	0	0	1	0	0	0	0	0	1	18.06999969	1.700000048	5.289999962	0.920000017	142	0.446999997	0.890999973	16.10000038	0.321999997	2.539999962	302	31.60000038	16	0.148000002	1.269999981	2.460000038	0.949999988	0.75999999	0.819999993	4.110000134	8.039999962	1.169999957
0	1	68				133		0	0	1	1	0	0	0	0	0	0	1	0	0	0	0	0	0	0	1	0	4.5	1	3.960000038	0.899999976	123	0.377000004	0.790000021	3.559999943	0.112999998	0.50999999	212	32.90000153	11	0.122000001	1.059999943	2.029999971	0.879999995	0.680000007	0.870000005	3.690000057	5.869999886	0.550000012
0	0	68		32	128	98	53	0	0	0	0	0	0	0	1	0	0	1	1	0	1	0	0	0	0	0	0																						1
0	1	81	38.40000153	32	141	85	45	0	0	1	1	0	0	0	1	1	0	1	0	0	0	0	0	0	0	1	1	13.73999977	1.799999952	4.210000038	0.860000014	132	0.398999989	0.963	13.23200035	0.263000011	1.449000001	206	35.40000153	16.10000038	0.128999993	0.970000029	1.710000038	0.790000021	0.670000017	0.610000014	3.039999962	4.670000076	1.320000052
1	0	64						0	0	0	0	0	0	0	1	0	0	1	0	0	0	0	0	0	0	0	0																						6.2
0	1	82				144		0	0	1	1	0	0	0	0	0	0	1	1	1	1	0	1	0	0	1	1	5.260000229	2	4.809999943	0.910000026	141	0.423000008	0.637000024	3.351000071	0.312000006	1.641000032	156	42	15.80000019	0.133000001	1.179999948	2.230000019	1.389999986	0.75999999	1.830000043	4.690000057	2.920000076	0.340000004
0	1	66				122		0	0	0	0	0	0	0	0	0	0	1	1	0	0	0	0	0	0	1	1	8.920000076	1.399999976	4.710000038	0.860000014	146	0.425999999	0.754000008	6.730000019	0.156000003	1.389999986	258	38.5	10.5	0.130999997	1.730000019	2.299999952	1.429999948	0.680000007	1.019999981	4.449999809	4.309999943	0.560000002
0	0	83	37.40000153	22	108	112	56	0	0	1	1	0	0	0	1	0	1	0	1	0	1	0	0	0	0	0	1	9.75	1	4.119999886	0.860000014	117	0.35800001	0.82099998	8.005000114	0.153999999	1.383000016	244	38.09999847	11.5	0.143999994	0.899999976	2.450000048	0.970000029	0.99000001	1.340000033	4.659999847	5.349999905	1.149999976
1	0	86	37	26	120	114	71	0	0	0	0	0	0	0	0	0	0	0	0	0	0	0	0	0	0	0	0	11.72000027	1.899999976	3.609999895		114	0.361999989	0.824999988	9.668999672	0.103	1.207000017	221		16	0.133000001							3.269999981	16
0	1	62		20	80	112		0	0	0	0	0	0	0	1	0	0	1	0	0	1	0	0	0	0	1	1	5.960000038	1.100000024	3.980000019	1.039999962	128	0.384000003	0.596000016	3.552000046	0.289999992	1.728000045	176	43	13.39999962	0.127000004	0.810000002	1.659999967	0.769999981	0.529999971	0.829999983	2.900000095	2.640000105	0.150000006
0	1	89	38.40000153	32	113	95	49	0	0	1	1	0	0	0	0	1	0	1	1	0	0	0	0	0	1	0	0	12.07999992	1.299999952	3.670000076	0.910000026	122	0.358999997	0.922999978	11.14999962	0.068999998	0.833999991	182	37.29999924	10.19999981	0.134000003	1.00999999	1.190000057	0.74000001	0.579999983	0.670000017	2.829999924	8.300000191	1.149999976
0	0	43	37	20	66	102	65	0	0	0	0	0	0	0	1	0	0	0	0	0	0	0	0	0	0	0	1	4.869999886	0.600000024	3.890000105	0.899999976	112	0.34799999	0.656000018	3.14199996	0.316000015	1.539000034	236	37.79999924	11.89999962	0.140000001	1.049999952	2.700000048	1.110000014	0.930000007	1.230000019	4.409999847	3.349999905	1.210000038
0	1	77				111		0	0	1	1	0	0	0	0	0	0	1	0	0	0	0	0	0	0	1	1	5.190000057	1.700000048	4.199999809	0.819999993	127	0.377999991	0.635999978	3.301000118	0.229000002	1.18900001	191	33.5	11.89999962	0.122000001	1.039999962	2.380000114	1.039999962	0.819999993	0.920000017	3.900000095	3.349999905	0.910000026
0	0	54	36.90000153	20		127	80	0	0	0	0	0	0	0	0	0	0	0	0	0	0	0	0	0	1	0	0																						1
0	0	67	37	20	90	119	68	0	0	0	0	0	0	0	1	0	0	0	1	0	0	0	0	0	0	0	0	15.68999958	1.200000048	4.349999905	0.949999988	131	0.393000007	0.902999997	12.10999966	0.43900001	2.730000019	175	46.79999924	16.79999924	0.126000002	1.269999981	3.849999905	1.120000005	1.429999948	2.130000114	6.190000057	5.590000153	0.400000006
0	1	85	37.79999924	26	101	123	63	0	0	1	1	0	0	0	0	0	0	0	0	1	0	0	0	0	0	1	1	10.82999992	1.5	4.710000038		148	0.42899999	0.763000011	8.260000229	0.105999999	1.149999976	93		16.89999962	0.123000003							3.549999952	4.590000153
0	1	87	38.20000076	38	157	86	40	0	0	0	0	0	0	0	0	0	0	1	1	0	1	0	0	0	0	1	0	14.27999973	4.599999905	3.880000114	0.839999974	127	0.388999999	0.92900002	12.30900002	0.143999994	1.085000038	358	31.79999924	16.5	0.141000003	1.419999957	2.079999924	1.289999962	0.850000024	0.860000014	4.139999866	5.409999847	2.25
0	1	79	38.59999847	22	88	129	75	0	0	0	1	0	0	0	1	0	0	1	0	0	1	0	0	0	0	1	0	3.710000038	0.899999976	4.309999943	0.889999986	135	0.398000002	0.731000006	2.711999893	0.215000004	0.745999992	108	35.90000153	16.20000076	0.129999995	1.360000014	1.200000048	1.070000052	0.419999987	0.519999981	3.079999924	2.839999914	0.649999976
0	0	56				134		0	0	1	1	0	0	0	1	0	0	1	0	0	0	0	0	0	0	0	0	8.100000381	1	4.25		123	0.381999999	0.76700002	6.212999821	0.166999996	1.353000045	235		16.70000076	0.120999999							4.389999866	1.039999962
0	1	75	36.90000153	30	108	113	58	0	0	1	1	0	0	0	1	0	0	1	1	0	1	0	0	0	0	0	0	9.869999886	3.099999905	5.059999943	0.889999986	158	0.463	0.84799999	8.211999893	0.133000001	1.312999964	428	33.40000153	15.60000038	0.123999998	0.860000014	1.559999943	0.75	0.600000024	0.850000024	2.829999924	4.099999905	1.169999957
0	1	82	39.09999847	22	110	115	64	0	0	1	1	0	0	0	1	0	0	1	1	0	1	0	0	0	1	1	0	9.840000153	1	3.970000029	0.769999981	113	0.34799999	0.89200002	8.777000427	0.074000001	0.639999986	226	33.79999924	16	0.141000003	1.279999971	1.669999957	1.25999999	0.689999998	0.589999974	3.559999943	5.519999981	1.220000029
0	1	81	36.70000076	28	124	90	69	0	0	0	0	0	0	0	1	0	0	1	1	0	1	0	1	0	1	1	1	4.559999943	1.600000024	4.829999924	0.769999981	158	0.492000014	0.699000001	3.187000036	0.202999994	0.925999999	186	32.59999847	16.20000076	0.128000006	1.179999948	2.089999914	0.959999979	0.730000019	0.629999995	3.75	4.039999962	0.540000021
0	1	79	38.09999847	32	100	100	50	0	0	1	1	0	0	0	0	0	0	1	1	1	0	0	0	0	0	1	1	7.949999809	3.299999952	5.099999905	0.939999998	142	0.467999995	0.885999978	6.920000076	0.137999997	1.097000003	256	30.20000076	16.5	0.157000005	1.210000038	1.779999971	1.149999976	0.699999988	0.839999974	3.730000019	3.269999981	3.450000048
0	1	72	38.40000153	32	92	95	32	0	0	0	0	0	0	0	1	0	0	1	0	0	1	0	1	0	0	1	1	11.52000046	1.5	3.839999914	0.939999998	78	0.284000009	0.916000009	10.43700027	0.046	0.352999985	134	35.20000076	16.29999924	0.246999994	1.389999986	1.899999976	1.110000014	0.660000026	0.769999981	3.890000105	5.119999886	0.560000002
0	0	94	37.40000153	28	120	102	53	0	0	1	1	0	0	0	1	0	1	0	1	1	0	0	1	0	1	0	0	9.430000305	2.200000048	3.220000029	0.769999981	93	0.282000005	0.936999977	7.730000019	0.116999999	1.100000024	183	27.79999924	15.80000019	0.157000005	0.689999998	1.269999981	0.660000026	0.419999987	1.019999981	2.369999886	4.610000134	2.109999895
0	1	55		18	88	135	92	0	0	0	0	0	0	0	0	0	0	1	0	0	0	0	0	0	0	1	0	5.329999924	0.899999976	4.039999962	0.829999983	127	0.381000012	0.583000004	3.107000113	0.324000001	1.639000058	237	33.79999924	13	0.123000003	1.100000024	2.539999962	1.00999999	0.779999971	1.029999971	3.730000019	2.99000001	0.610000014
0	0	71	37.29999924	22	90	145	68	0	0	0	0	0	0	0	0	0	1	1	1	0	0	0	0	0	0	0	1	6.340000153	1.399999976	4.570000172	0.870000005	133	0.412	0.680000007	4.22300005	0.256999999	1.628999949	196	38.40000153	16.29999924	0.128999993	1.289999962	1.649999976	1.629999995	0.589999974	1.230000019	3.24000001	3.150000095	0.889999986
0	0	45				122		0	0	0	0	0	0	0	0	0	0	0	0	0	0	0	0	0	0	0	0	6.519999981	1.299999952	4.539999962	0.899999976	131	0.391000003	0.672999978	4.388000011	0.254999995	1.662999988	186	43.59999847	14.5	0.125	1.210000038	2.809999943	1.200000048	0.930000007	1.100000024	4.389999866	2.589999914	0.219999999
0	1	73	37.70000076	24	98	96	53	0	0	0	0	0	0	0	1	0	0	1	1	0	1	0	0	1	1	1	0	15.68999958	1.600000024	4.619999886	0.889999986	138	0.412	0.933000028	14.19999981	0.222000003	1.350000024	173	39	18.79999924	0.133000001	1.450000048	2.650000095	1.620000005	0.899999976	1.860000014	4.519999981	7.179999828	2.420000076
1	0	57	37.20000076	27	94	94	61	0	0	0	0	0	0	0	0	0	0	0	0	0	1	0	0	0	0	0	0		1.399999976																				7.2
0	1	68	38.20000076	20	120	132		0	0	1	1	0	0	0	0	0	0	1	0	0	0	0	0	0	0	1	0	7.96999979	0.699999988	3.470000029	0.870000005	89	0.280000001	0.691999972	5.519999981	0.237000003	1.450000048	506	25.29999924	8.699999809	0.159999996	0.899999976	3.519999981	0.629999995	1.149999976	0.649999976	4.940000057	8.670000076	2.069999933
0	0	68	38.29999924	24	115	104	52	0	0	1	1	0	0	0	0	0	0	1	1	0	1	0	0	0	0	0	0	11.96000004	3	4.619999886	1.019999981	143	0.423000008	0.925999999	11.07499981	0.150999993	1.672999978	233	34.5	15.60000038	0.133000001	1.75999999	2.480000019	1.120000005	0.75999999	0.790000021	4.809999943	3.480000019	0.270000011
0	0	62	36.79999924	26	99	96	55	0	0	1	1	0	0	0	0	0	0	0	1	1	0	0	0	0	0	0	0																						1
0	1	67				100		0	0	0	0	0	0	0	1	0	0	1	0	0	0	0	0	0	0	1	0	4.880000114	1.299999952	4.949999809	1.039999962	155	0.493999988	0.611000001	2.982000113	0.275000006	1.342000008	202	39.09999847	14.19999981	0.128000006	1.320000052	2.470000029	1.370000005	0.839999974	0.910000026	4.230000019	3.460000038	2.329999924
0	0	79	37.20000076	22	96	125	56	0	0	1	1	1	0	0	0	0	0	0	0	0	1	0	1	0	0	0	0	5.670000076	1.399999976	3.599999905	0.889999986	120	0.360000014	0.699999988	3.819999933	0.189999998	1.049999952	177	33.40000153	16.10000038	0.134000003	1.110000014	3.25	0.920000017	0.75	0.810000002	4.670000076	3.970000029	0.5
1	0	60	37.5	20	80	110	61	0	0	0	0	1	0	0	0	0	0	0	0	0	0	0	0	0	0	0	1	5.019999981		4	0.850000024	125	0.372999996	0.637000024	3.200000048	0.347000003	1.429999948	245	37.20000076	10.19999981	0.125	1.039999962	1.679999948	0.939999998	0.50999999	0.899999976	3.150000095	3.309999943	0.280000001
0	0	81	36.59999847	30	133	85	40	0	0	1	0	0	0	0	1	0	0	1	0	0	1	0	0	0	1	0	0	5.289999962	2.5	3.720000029	0.839999974	115	0.360000014	0.939999998	4.333000183	0.164000005	0.822000027	362	29.20000076	16.29999924	0.140000001	1.159999967	3	1.019999981	1.149999976	1.120000005	4.96999979	7.03000021	4.929999828
0	0	69	37.09999847	20	76	148	80	0	0	0	0	0	0	0	1	0	0	1	0	0	0	0	0	0	0	0	0	4.869999886	1.399999976	3.900000095	0.889999986	119	0.363000005	0.578000009	2.815000057	0.291999996	1.422000051	239	39.09999847	11	0.129999995	1.370000005	2.529999971	1.590000033	0.949999988	0.860000014	4.610000134	4.139999866	0.790000021
0	0	71	38.40000153	28	109	97	40	0	0	0	0	0	0	0	0	0	0	1	1	0	0	0	0	0	0	0	0	13.71000004	2.400000095	4.53000021	0.949999988	136	0.409999996	0.75	10.28299999	0.173999995	2.385999918	311	42.70000076	12.10000038	0.123000003	1.379999995	4.670000076	1.559999943	1.460000038	1.269999981	6.639999866	5.320000172	0.720000029
0	1	61	36.90000153	20	90	122	82	0	0	1	1	0	0	0	1	0	0	1	0	0	0	0	0	0	0	0	1	5.900000095		4.389999866	0.949999988	135	0.405000001	0.662999988	3.911999941	0.231000006	1.161999941	140	35.59999847	15.80000019	0.133000001	0.639999986	1.75999999	0.689999998	0.600000024	1.440000057	3.130000114	3.109999895	0.970000029
1	1	84	37.09999847	20	98	120	69	0	0	1	1	0	0	0	0	0	0	1	1	0	1	0	0	0	1	0	0	8.460000038	2.299999952	4.610000134	0.769999981	144	0.421999991	0.947000027	7.369999886	0.115000002	0.970000029	219	33.79999924	16.20000076	0.120999999	2.289999962	2.720000029	1.49000001	0.819999993	1.360000014	5.340000153	4.400000095	1.830000043
0	1	83	38.40000153	26	119	108	46	0	0	0	0	0	0	0	1	0	0	1	0	0	1	0	0	0	0	0	0	8.829999924	1.600000024	4.420000076	0.860000014	128	0.39199999	0.856000006	7.558000088	0.108000003	0.876999974	265	27.10000038	15.89999962	0.125	0.939999998	2.640000105	0.99000001	1.100000024	0.939999998	4.170000076	8.350000381	1.279999971
0	0	66				106		0	0	0	0	0	0	0	0	0	1	0	0	0	0	0	0	0	0	0	0	2.99000001	1.899999976	4.119999886	0.779999971	120	0.363000005	0.474999994	1.419999957	0.395000011	1.179999948	133	37.20000076	12.5	0.126000002	0.819999993	1.24000001	0.800000012	0.389999986	1.629999995	2.630000114	2.519999981	0.400000006
0	1	77	37.09999847	20	116	131	76	0	0	0	0	0	0	0	0	1	0	1	0	0	0	0	0	0	1	1	0	18.85000038	3.299999952	3.779999971	0.790000021	103	0.319999993	0.83099997	15.66399956	0.126000002	2.375	231	30.89999962	15.69999981	0.150000006	1.070000052	2.559999943	1.049999952	0.970000029	1.039999962	4.659999847	6.110000134	1.519999981
0	1	67	36.79999924	22	100	99	62	0	0	1	1	0	0	0	1	0	0	1	1	0	1	0	0	0	0	1	1	7.400000095	1.600000024	4.71999979	0.920000017	143	0.42899999	0.63499999	4.698999882	0.226999998	1.679999948	176	38.20000076	14.19999981	0.136999995	0.569999993	1.320000052	0.790000021	0.699999988	3.25	3.450000048	3.660000086	0.430000007
1	1	82	35.70000076	20	82	118	62	0	0	0	0	0	0	1	0	0	0	0	1	0	0	0	0	0	0	1	1	4.900000095		4.949999809		156	0.477999985	0.643000007	3.151000023	0.237000003	1.161000013	209		15.69999981	0.142000005							4.28000021	1.970000029
0	1	41	37.40000153	20	76	120	83	0	0	0	0	0	0	0	0	0	0	0	0	0	0	0	0	0	0	1	1	10.52000046	0.699999988	4.079999924	0.910000026	129	0.388999999	0.725000024	7.630000114	0.286000013	2.029999971	262	42.09999847	15.69999981	0.125	1.929999948	2.559999943	1.50999999	0.75999999	0.99000001	4.909999847	4.119999886	0.219999999
0	0	82	37.40000153	22	92	149	58	0	0	1	1	0	0	0	0	0	0	0	1	1	0	0	0	0	0	0	0	12.39999962	0.899999976	3.769999981		107	0.337000012	0.796999991	9.880000114	0.115999997	1.440000057	280		15.80000019	0.130999997							7.679999828	2.160000086
1	0	63		20	96	103	70	0	0	0	0	0	0	0	1	0	0	0	0	0	0	0	0	0	0	0	0	6.619999886	1.100000024	3.869999886	0.920000017	117	0.363000005	0.763999999	5.058000088	0.342999995	1.508999944	314	40	11	0.129999995	1.299999952	3.099999905	1.470000029	0.99000001	1.019999981	4.739999771	5.21999979	9.81000042
0	0	54						0	0	0	0	1	0	0	0	1	0	0	0	0	0	0	0	0	0	0	0		0.899999976																				3.700000048
0	1	66	38.70000076	20	110	112	73	0	0	0	0	0	0	0	1	0	0	0	1	0	1	0	1	0	0	1	1	4.110000134	1.899999976	5.210000038	0.850000024	154	0.451999992	0.828999996	3.407000065	0.148000002	0.549000025	111	39.29999924	19.60000038	0.122000001	0.790000021	0.930000007	0.74000001	0.449999988	1.440000057	2.339999914	5.260000229	0.779999971
0	1	42	38.79999924	20	100	106	69	1	1	1	0	0	0	0	0	1	0	0	0	0	0	0	0	0	0	1	0	6.730000019	0.800000012	5.150000095	0.879999995	164	0.467999995	0.887000024	5.96999979	0.363999993	0.829999983	129	35.59999847	16.5	0.125	0.540000021	1.539999962	0.689999998	0.649999976	2.049999952	2.960000038	4.989999771	0.930000007
0	0	54	37.09999847	20	108	114	64	0	0	0	0	0	1	0	1	0	0	0	1	0	0	0	0	0	0	0	0	6.409999847	1	4.059999943	0.899999976	112	0.340000004	0.61500001	3.940000057	0.296999991	1.899999976	318	31.10000038	15.5	0.128999993	0.720000029	4.269999981	0.670000017	1.039999962	1.149999976	5.380000114	7.829999924	11.77000046
1	1	68						0	1	1	1	0	0	0	1	0	0	1	0	0	1	0	1	0	0	1	1																						7.2
0	1	76	39.79999924	35	120	98	49	0	0	0	0	0	0	0	1	0	0	1	0	0	0	0	0	0	0	1	0	7.110000134	1.200000048	4.96999979	0.75999999	154	0.493999988	0.864000022	5.668000221	0.153999999	0.758000016	173	29.5	16.79999924	0.133000001	1.220000029	2.910000086	1.049999952	0.930000007	0.850000024	4.199999809	6.960000038	1.070000052
0	0	56	37	20	89	96	62	0	0	0	0	0	0	0	0	1	0	0	0	0	0	0	0	0	0	0	0	5.039999962	0.699999988	4.869999886		146	0.43599999	0.421999991	2.130000114	0.488000005	2.460000038	229		16.60000038	0.123000003							3.119999886	0.219999999
1	1	62	37.09999847	24	86	86	47	0	0	1	1	1	0	0	1	0	0	0	0	0	0	0	0	0	0	1	0	8.720000267	1.100000024	4.480000019	0.910000026	149	0.419999987	0.677999973	5.912000179	0.326000005	2.089999914	167	40.5	16.10000038	0.127000004	0.889999986	2.859999895	0.800000012	0.910000026	1.379999995	4.579999924	3.160000086	0.370000005
0	0	86	37.29999924	26	101	134	38	0	0	0	0	0	1	0	0	0	0	1	1	0	1	0	0	0	0	0	0	11.63000011	1.299999952	4.230000019	0.879999995	129	0.400999993	0.856000006	9.960000038	0.225999996	1.399999976	298	37.70000076	16.60000038	0.129999995	1.360000014	2.920000076	1.200000048	0.850000024	0.889999986	4.869999886	6.429999828	20
0	0	88	38.20000076	24	127	114	46	0	0	1	1	0	0	0	1	1	0	0	1	0	1	0	0	0	0	0	1	12.25	1.100000024	3.619999886	0.810000002	113	0.323000014	0.93599999	11.4659996	0.063000001	0.763000011	180	30.89999962	15.80000019	0.136999995	0.819999993	1.75999999	0.819999993	0.790000021	1.179999948	3.309999943	5.809999943	1.100000024
0	0	67	38.29999924	35	145	69	38	0	0	0	0	0	0	0	0	1	0	0	1	1	1	0	0	0	0	0	0	8.550000191	1.799999952	3.599999905	0.75999999	101	0.303000003	0.832000017	7.027999878	0.172000006	1.177000046	503	29.10000038	15.69999981	0.135000005	0.99000001	4.829999924	0.970000029	1.789999962	2.130000114	7.079999924	7.400000095	4.670000076
0	1	78	38.40000153	35	128	101	54	0	0	0	0	0	0	0	1	0	0	1	0	0	1	0	0	0	0	1	0	9.449999809	1.299999952	4.420000076	0.810000002	131	0.418000013	0.856999993	8.098999977	0.055	0.519999981	161	30.39999962	16.5	0.125	0.860000014	1.799999952	0.910000026	0.839999974	0.819999993	3.319999933	6.519999981	1.059999943
0	0	60	36.79999924	20	78	135	86	0	0	0	0	0	0	0	0	0	0	0	1	0	1	0	0	0	0	0	0	4.639999866	1.299999952	3.75	0.920000017	122	0.34799999	0.57099998	2.648999929	0.349000007	1.618999958	189	41.29999924	10.10000038	0.122000001	1.559999943	2.319999933	1.629999995	0.730000019	1.399999976	4.329999924	1.950000048	0.639999986
0	0	80	36.79999924	20	100	136	88	0	0	1	1	0	0	0	1	0	0	1	0	0	0	0	0	0	0	0	0	7.78000021	1.399999976	3.769999981	0.790000021	102	0.307000011	0.639999986	4.979000092	0.165000007	1.284000039	220	34.29999924	12	0.142000005	1.139999986	2.950000048	0.99000001	0.959999979	1.070000052	4.769999981	4.949999809	0.670000017
0	1	86	37.5	22	80	107	67	0	0	1	0	0	0	0	1	0	1	0	0	0	0	0	0	0	0	0	0	3.710000038	1.200000048	3.880000114		127	0.367000014	0.728999972	2.50999999	0.200000003	0.74000001	124		16.60000038	0.131999999								1.429999948
0	1	90	36.79999924	24	86	137	89	0	0	1	1	0	0	0	1	0	0	1	1	0	0	0	1	0	0	0	0	7.860000134	0.600000024	4.559999943	0.930000007	140	0.425000012	0.721000016	5.666999817	0.193000004	1.289000034	260	31.79999924	15.5	0.130999997	1.139999986	2.839999914	1.090000033	0.910000026	0.769999981	4.349999905	4.559999943	1.820000052
0	1	82	39.40000153	26	128	93	53	0	0	0	0	0	0	0	1	1	0	0	0	0	0	0	0	0	0	1	1	5.929999828	2.400000095	5.019999981	0.74000001	168	0.488000005	0.839999974	4.880000114	0.143000007	0.84799999	128	31.60000038	16.39999962	0.128000006	1.139999986	1.269999981	1.049999952	0.560000002	1.080000043	3.140000105	5.440000057	2.549999952
1	1	66		29		101	57	0	0	0	0	0	0	0	1	0	0	0	1	0	1	0	0	0	0	1	1																						7.2
0	1	78	38.79999924	22	142	115	76	0	0	0	0	0	0	0	0	0	0	1	1	0	0	0	0	0	1	1	0	6.71999979	1.200000048	4.03000021	0.779999971	124	0.361999989	0.778999984	5.086999893	0.287999988	1.299000025	231	33.40000153	11.80000019	0.180000007	1.059999943	2.930000067	0.879999995	0.879999995	0.620000005	4.349999905	7.099999905	4.110000134
1	1	89	36.90000153	26	93	84	40	0	0	0	0	0	0	0	0	0	0	1	0	0	1	0	0	0	0	0	0	5.679999828	0.899999976	4.03000021	0.939999998	125	0.361999989	0.781000018	4.43599987	0.412999988	1.68900001	164	38.70000076	16.79999924	0.128000006	1.029999971	1.220000029	0.790000021	0.610000014	0.709999979	2.799999952	3.920000076	0.379999995
0	1	64	36.40000153	22	66	144	87	1	0	0	0	0	0	0	0	0	0	1	0	0	1	0	0	0	0	1	1	5.260000229	1.5	4.880000114	1	150	0.435000002	0.672999978	3.539999962	0.238000005	1.251999974	118	41.70000076	16.39999962	0.138999999	0.970000029	3.180000067	1.190000057	1.159999967	4.440000057	5.199999809	3.269999981	1.289999962
1	0	60	37.29999924	22	118	90	53	0	0	0	0	0	0	0	1	1	0	1	0	0	0	0	0	0	0	0	0	4.869999886	2	4.260000229	0.910000026	145	0.428000003	0.633000016	2.96600008	0.286000013	1.388000011	221	39.90000153	15.89999962	0.119999997	1.440000057	2.539999962	1.370000005	0.829999983	2.079999924	4.320000172	3.269999981	0.879999995
0	1	45	36.90000153	22	102	106	64	0	0	1	0	1	0	0	1	0	0	0	0	0	0	0	0	0	1	0	1	6.880000114	1	5.570000172	0.959999979	164	0.495999992	0.646000028	4.443999767	0.270000011	1.85800004	275	41.79999924	8.899999619	0.123000003	1.190000057	2.980000019	1.429999948	1.110000014	1.620000005	5.039999962	3.170000076	0.829999983
0	1	78	36.20000076	26	98	121	44	0	1	1	1	0	0	0	1	0	1	1	1	0	1	0	0	0	0	1	0	3.470000029	2.5	4.130000114	0.819999993	137	0.423000008	0.421000004	1.460999966	0.458000004	1.588999987	119	34.90000153	16.79999924	0.128999993	1.080000043	2.269999981	0.99000001	0.810000002	0.779999971	3.75999999	4.010000229	1.200000048
0	0	50	37.79999924	20	106			0	0	1	1	0	0	0	1	0	0	1	0	0	0	0	0	0	0	1	0	7.53000021	2.5	4.460000038	0.879999995	138	0.409000009	0.740999997	5.579999924	0.149000004	1.121999979	233	39.70000076	18.60000038	0.131999999	1.450000048	2.430000067	1.139999986	0.959999979	0.819999993	4.210000038	8.920000076	0.540000021
0	1	65	36.29999924	20	70	132	76	0	0	1	0	0	0	0	0	0	0	1	1	0	0	0	0	0	0	1	1	4.059999943	1.200000048	4.519999981	0.910000026	141	0.435000002	0.717000008	2.911000013	0.246999994	0.977999985	183	38.59999847	16.29999924	0.127000004	1.019999981	2.940000057	1.24000001	1.190000057	2.430000067	5.130000114	2.99000001	0.699999988
0	1	87	37.20000076	28	96	120	78	0	0	1	1	0	0	0	1	0	0	1	0	0	0	0	0	0	0	1	0	9.640000343	1.399999976	4.400000095	0.75	141	0.426999986	0.832000017	8.020000458	0.125	0.925000012	227	29.89999962	15.80000019	0.134000003	1.870000005	2.589999914	1.879999995	0.720000029	0.649999976	5.03000021	4.170000076	1.549999952
0	0	78	37.5	30	128	107	39	0	0	1	1	0	0	0	0	0	0	1	0	1	1	0	0	0	0	0	0	8.93999958	5	6.480000019	0.730000019	158	0.540000021	0.834999979	7.440000057	0.123999998	1.108999968	198	34.70000076	15.60000038	0.173999995	1.25999999	1.919999957	1.600000024	0.800000012	0.879999995	3.730000019	4.320000172	0.870000005
0	0	70		20	72	131	72	0	0	0	0	0	0	0	1	0	1	1	0	0	1	0	1	0	0	0	0	6.179999828	2.200000048	4.260000229		127	0.386000007	0.579999983	3.49000001	0.317000002	1.960000038	287		12	0.130999997							2.559999943	0.400000006
1	0	83	36.79999924	20	78	128	70	0	0	0	0	0	1	0	0	0	0	0	1	0	1	0	0	0	0	0	0	5.880000114		4.480000019		135	0.405000001	0.662	3.890000105	0.229000002	1.350000024	261		16	0.140000001							3.329999924	2.829999924
1	1	75	37	22	118	131	80	0	0	1	1	0	0	0	0	0	0	0	0	0	0	0	0	0	0	0	0	7.25	1.700000048	4.389999866		139	0.412	0.666999996	4.835999966	0.268999994	1.950000048	138		15.89999962	0.118000001							4.329999924	16
0	0	86	40.09999847	24	84	90	40	0	0	0	0	0	0	0	1	1	0	0	0	0	1	0	0	0	0	0	0	23.11000061	2.900000095	4.590000153	0.920000017	138	0.428000003	0.939999998	21.72299957	0.115999997	0.957000017	142	38.5	17.60000038	0.136999995	1.080000043	2.359999895	1.120000005	0.839999974	0.920000017	3.829999924	5.840000153	2.819999933
1	1	68	37.20000076	22	98	148	94	0	0	0	0	0	0	0	0	0	0	0	1	0	0	0	0	0	0	0	1	4.260000229	1.5	5.739999771		165	0.504999995	0.699000001	2.977999926	0.202000007	0.861000001	182		16.70000076	0.134000003							3.690000057	7.2
1	1	78	37.20000076	22	94	91	43	0	0	1	1	0	1	0	1	1	0	1	0	0	0	0	0	0	0	0	0	5.659999847	1.100000024	3.599999905	0.889999986	113	0.349000007	0.693000019	3.882999897	0.180000007	1.019000053	327	31.5	10.19999981	0.128000006	1.200000048	0.889999986	0.949999988	0.360000014	0.449999988	2.339999914	6.400000095	11.77000046
1	0	52	38.59999847	45	119	88	52	0	0	1	1	0	0	0	1	0	0	0	0	0	0	0	0	0	1	0	0	10.77000046	1.299999952	3.75	0.810000002	84	0.268999994	0.878000021	9.380999565	0.101000004	0.856999993	187	33.29999924	16.70000076	0.145999998	0.910000026	1.769999981	0.980000019	0.660000026	1.080000043	2.99000001	4.210000038	16
1	0	83	38.70000076	44	144	58	21	0	0	0	0	0	0	0	0	0	0	0	0	0	0	0	0	0	1	0	0	9.710000038	2	3.450000048	1.139999986	109	0.344000012	0.880999982	8.555000305	0.158999994	1.050999999	354	28.89999962	16.70000076	0.138999999	0.689999998	2.619999886	0.620000005	1.019999981	1.519999981	4.239999771	6.340000153	8.369999886
0	1	64	36.59999847	18	86	136	85	0	0	1	1	0	0	0	1	0	0	1	0	0	0	0	0	0	0	1	0	5.590000153	2.299999952	5.119999886	1.039999962	137	0.416000009	0.638999999	3.569999933	0.279000014	1.559999943	258	46.40000153	12.60000038	0.143000007	1.440000057	3.869999886	1.639999986	1.200000048	1.840000033	6.159999847	1.899999976	10.34000015
0	0	61	37.40000153	28	103	91	47	0	0	0	0	0	0	0	1	0	1	1	0	0	1	0	0	0	0	0	0	5.849999905	3	5.650000095	0.870000005	177	0.583999991	0.867999971	3.829999924	0.256999999	1.5	193	35.20000076	16.20000076	0.143000007	1.350000024	3.529999971	1.149999976	1.149999976	0.819999993	5.269999981	2.650000095	0.550000012
1	1	59	36.90000153	22	88	90	36	0	0	0	0	1	0	0	1	0	0	0	0	0	0	0	0	0	0	1	0	8.619999886	1.100000024	4.400000095	0.980000019	124	0.386000007	0.662	5.671999931	0.239999995	2.069000006	322	41.5	10.19999981	0.147	1.419999957	2.390000105	1.610000014	0.790000021	1.279999971	4.53000021	2.950000048	0.370000005
0	0	83	37.59999847	26	135	117	56	0	0	1	1	0	0	0	1	0	0	0	1	0	1	0	0	0	0	0	1	6.840000153	0.899999976	3.5	0.75999999	108	0.323000014	0.855000019	5.84800005	0.300999999	1.472000003	372	33.90000153	16.79999924	0.136999995	1.149999976	3.069999933	1.149999976	1.230000019	1.49000001	4.889999866	3.579999924	4.150000095
1	0	85	38.20000076	38	119	129	56	0	0	0	0	0	0	0	0	0	0	1	1	1	1	0	0	0	0	0	0	9.619999886	0.899999976	4.260000229		124	0.40200001	0.808000028	7.772999763	0.115999997	1.116000056	248		16.20000076	0.148000002							4.46999979	6.300000191
0	0	84	38.5	30	94	97	45	0	0	1	1	0	0	0	1	0	1	1	1	0	1	0	0	0	1	0	1	5.110000134	1.200000048	3.700000048	1.039999962	118	0.374000013	0.906000018	4.070000172	0.112000003	0.569999993	157	34.40000153	16.39999962	0.135000005	1.169999957	2.099999905	0.860000014	0.709999979	0.550000012	3.75	7.53000021	2.230000019
0	1	59	37.20000076	28	152	95	52	0	0	1	1	0	0	0	1	0	0	1	0	0	0	0	0	0	0	1	0	11.02999973	2.599999905	4.409999847	1.059999943	133	0.444999993	0.848999977	8.713999748	0.090000004	0.662	295	41.40000153	17.60000038	0.129999995	0.790000021	2.660000086	0.699999988	1.090000033	1.129999995	4.039999962	9.449999809	1.149999976
0	1	67	37.5	30	128	82	47	0	0	0	0	0	0	0	0	0	0	1	1	0	0	0	0	0	0	0	1	12.34000015	2	3.00999999		104	0.300999999	0.853999972	10.53999996	0.054000001	0.670000017	347		16.10000038	0.136000007							7.78000021	3.230000019
0	1	57	38	33	119	84	40	0	0	0	0	0	0	0	0	0	0	1	0	0	0	0	0	0	0	1	1	12	1.899999976	4.96999979	0.899999976	145	0.433999985	0.867999971	10.41600037	0.234999999	2.316999912	337	35.70000076	15.89999962	0.133000001	1.409999967	3.069999933	0.939999998	1.039999962	0.790000021	5.119999886	5.349999905	0.419999987
0	1	71	37.70000076	22	90			0	0	1	1	0	0	0	1	1	0	1	0	0	1	0	0	0	0	1	0	7.179999828	1.600000024	4.159999847	0.970000029	129	0.405999988	0.734000027	5.269999981	0.312999994	1.40199995	196	37.20000076	15.10000038	0.137999997	1.159999967	2.680000067	0.970000029	0.870000005	0.850000024	3.99000001	4.820000172	11.64000034
1	1	46	37.70000076	24	110	83	50	0	0	1	0	0	0	0	0	0	0	0	0	0	1	0	0	0	0	1	1	7.869999886	2.599999905	4.840000153	0.819999993	154	0.456	0.862999976	6.791999817	0.152999997	0.920000017	135	40.70000076	19.60000038	0.123999998	1.190000057	2.630000114	1.409999967	0.889999986	1	4.25	1.899999976	0.560000002
0	1	85	37.09999847	28	98	94	47	0	0	0	0	0	0	0	1	0	0	1	0	0	1	0	0	0	0	1	0	6	1.799999952	3.690000057	0.829999983	124	0.374000013	0.685000002	4.110000134	0.182999998	1.09800005	204	37.90000153	13.19999981	0.131999999	1.980000019	1.450000048	1.799999952	0.600000024	0.930000007	4.670000076	5.199999809	16
0	1	80	38	24	80	83	34	0	0	0	0	0	0	0	1	0	0	0	1	0	1	0	0	0	0	0	0	11.56000042	0.800000012	4.369999886	0.819999993	134	0.404000014	0.853999972	9.871999741	0.172999993	1.891000032	198	36.20000076	16	0.123000003	0.730000019	1.600000024	0.74000001	0.610000014	0.639999986	2.660000086	4.320000172	1.679999948
0	1	77	38	22	92			0	0	1	1	0	0	0	0	0	0	1	0	0	1	0	0	0	1	1	0	8.800000191	1.100000024	4.159999847	0.75	113	0.363999993	0.859000027	7.559000015	0.063000001	0.55400002	256	38.5	9.899999619	0.140000001	1.730000019	2.75	1.379999995	0.920000017	0.889999986	4.980000019	5.889999866	0.639999986
0	0	81	38	25	94	112	65	0	0	1	1	0	0	0	0	0	0	1	1	0	0	0	0	0	0	0	0	12.80000019	1.600000024	4.539999962	0.910000026	128	0.400000006	0.837000012	10.71399975	0.187000006	1.756000042	278	37.90000153	15.69999981	0.136000007	1.419999957	3.180000067	1.169999957	1.110000014	1.279999971	5.409999847	6.420000076	1.600000024
1	0	68	37.40000153	32	110	130	64	0	0	0	0	0	0	0	0	0	0	1	1	0	0	0	1	0	0	0	0	6.119999886	1	3.730000019		117	0.35800001	0.713	4.363999844	0.179000005	1.095000029	167		15.69999981	0.125							5.130000114	1.440000057
0	1	71	39.09999847	28	141	88	56	0	0	1	1	0	1	0	0	0	0	1	0	0	0	0	0	1	0	1	1																						1
0	1	62	37.40000153	29	126	90	50	0	0	0	0	0	0	0	0	0	0	0	0	0	0	0	0	0	0	0	0	7.579999924	2.099999905	5.869999886	0.930000007	174	0.505999982	0.731999993	5.071000099	0.272000015	2.062000036	191	40.29999924	16.70000076	0.130999997	0.819999993	1.860000014	0.899999976	0.560000002	1.529999971	3.029999971	3.470000029	0.920000017
0	1	75				134		0	0	0	0	0	0	0	1	0	0	1	0	0	0	0	0	0	0	1	0	7.139999866	1.399999976	4.010000229	0.889999986	125	0.375999987	0.749000013	5.34800005	0.147	1.049999952	310	37	12.39999962	0.133000001	1.570000052	2.470000029	1.720000029	0.769999981	0.649999976	4.650000095	6.139999866	0.540000021
0	0	80		20	74	123		0	0	1	1	0	0	0	0	0	0	1	0	0	1	0	0	0	0	0	1	4.349999905	0.899999976	2.910000086	0.819999993	91	0.282000005	0.603999972	2.627000093	0.231999993	1.008999944	131	33.70000076	11.5	0.128999993	1.389999986	1.710000038	1.480000019	0.569999993	0.550000012	3.579999924	3.589999914	0.75999999
0	0	73				133		0	0	0	0	0	0	0	0	0	0	0	0	0	1	0	0	0	0	0	0																					3.99000001	1
1	1	81	37.29999924	28	108	104	51	0	0	1	1	0	1	0	1	0	0	1	1	0	1	0	0	0	0	1	1	6.489999771	1.399999976	4.349999905	0.879999995	140	0.42899999	0.694999993	4.511000156	0.246000007	1.480000019	126	39.40000153	11.89999962	0.115000002	2	1.590000033	1.529999971	0.610000014	0.569999993	4.199999809	3.420000076	1.120000005
0	1	81				112		0	0	0	0	1	0	0	1	0	0	1	0	0	0	0	0	0	0	1	0	4.519999981	1.200000048	4.460000038	0.839999974	142	0.411000013	0.558000028	2.522000074	0.303000003	1.370000005	167	40.90000153	10	0.125	1.190000057	1.289999962	1.289999962	0.50999999	0.889999986	3.109999895	4.139999866	0.829999983
0	0	80	37.20000076	27	113	107	55	0	0	0	0	0	1	0	1	0	0	1	1	0	1	0	0	0	0	0	0	18.03000069	0.699999988	4.440000057		126	0.393999994	0.708000004	12.76500034	0.238000005	4.290999889	375		15.89999962	0.123999998							5.820000172	10.22999954
0	1	77	38.29999924	30	117	81	40	0	0	1	1	0	0	0	1	0	1	1	0	0	1	0	0	0	0	1	0	7.139999866	2.400000095	4.320000172	0.970000029	138	0.432999998	0.728999972	5.204999924	0.217999995	1.363999963	183	39.20000076	16.39999962	0.130999997	1.129999995	2.220000029	1.129999995	0.75	1.00999999	3.809999943	3.769999981	0.49000001
0	0	75	37.09999847	30	108	110	59	0	0	0	0	0	0	0	0	0	0	0	1	1	1	0	1	0	0	0	0	9.050000191	2.599999905	3.460000038	0.870000005	95	0.294999987	0.899999976	7.965000153	0.206	1.863999963	235	35.90000153	16	0.144999996	1.080000043	1.450000048	0.819999993	0.639999986	0.620000005	3.089999914	6.079999924	3.359999895
0	1	70	38	24	113	96	48	0	0	1	1	0	0	0	1	0	0	1	1	0	1	0	0	0	0	1	0	10.05000019	1.600000024	4.559999943	1.049999952	140	0.43599999	0.91900003	6.663000107	0.213	2.141000032	289	46.09999847	16.39999962	0.131999999	1.659999967	2.220000029	1.75999999	0.75	1.769999981	4.380000114	3.630000114	0.730000019
0	1	69		26	96	114	70	0	0	0	0	0	0	0	1	0	0	1	0	0	1	0	0	0	0	1	1	9.340000153	1.100000024	3.440000057	0.74000001	114	0.349000007	0.848999977	7.929999828	0.098999999	0.925000012	248	38.20000076	11.5	0.151999995	1.720000029	2.369999886	1.519999981	0.769999981	0.610000014	4.639999866	3.269999981	1.299999952
0	1	70				145		0	0	1	0	0	0	0	0	0	0	0	0	0	1	0	0	0	1	1	1	2.819999933		4.150000095	0.949999988	123	0.36500001	0.595000029	1.677999973	0.266000003	0.75	151	35.70000076	10.39999962	0.130999997	1.360000014	2.349999905	1.350000024	0.810000002	0.75	4.230000019	3.930000067	0.930000007
1	0	72	37.20000076	22	102	92	52	0	0	0	0	0	0	0	1	0	0	0	1	0	0	0	0	0	0	0	0	4.559999943	0.899999976	4.170000076	0.850000024	122	0.367000014	0.745000005	3.397000074	0.196999997	0.898000002	256	43.59999847	15.80000019	0.126000002	0.99000001	2.220000029	1.039999962	0.74000001	0.930000007	3.730000019	2.609999895	0.899999976
1	1	90	37.40000153	40	120	70	40	0	0	1	1	0	0	0	1	0	0	1	1	0	0	0	0	0	0	1	0	16.76000023	1.600000024	4.53000021	0.769999981	119	0.388999999	0.967999995	16.21999931	0.041000001	0.400000006	188	24	16.10000038	0.147	0.959999979	2.680000067	0.709999979	1.110000014	1.230000019	4.090000153	6.559999943	11.92000008
0	0	86	37.59999847	26	116	114	52	0	0	1	1	0	0	0	0	0	0	0	1	1	1	0	1	0	0	0	0	15.36999989	4.099999905	4.269999981	0.800000012	122	0.368999988	0.838999987	12.77200031	0.108000003	1.659999967	342	38.09999847	15.89999962	0.187000006	0.819999993	0.850000024	0.870000005	0.449999988	1.100000024	2.059999943	5.570000172	1.090000033
0	0	69	37.90000153	20	84	118	61	0	0	0	0	0	0	0	1	0	0	0	0	0	0	0	0	1	0	0	1	5.480000019	1.5	3.890000105	0.899999976	118	0.356999993	0.632000029	3.463000059	0.266000003	1.457999945	169	38.59999847	16.70000076	0.119999997	1.429999948	2.289999962	1.539999962	0.709999979	1.080000043	4.179999828	4.170000076	3.460000038
0	1	72	38	22	92	97	43	0	0	1	1	0	0	0	1	0	0	1	1	1	0	0	0	0	1	1	1	23.78000069	2	2.190000057	0.819999993	88	0.256000012	0.967000008	23	0.152999997	1.870000005	173	23.39999962	17	0.152999997	0.829999983	1.850000024	0.639999986	0.639999986	0.660000026	2.980000019	4.53000021	1.200000048
1	1	70	36.59999847	24	127	100	61	0	0	0	0	0	0	0	0	0	0	0	1	0	1	0	1	0	1	0	0	5.690000057		4.550000191	0.810000002	143	0.416999996	0.726000011	4.130000114	0.165000007	0.939999998	249	34.20000076	13.80000019	0.131999999	1.190000057	2.079999924	1.059999943	0.540000021	0.839999974	3.700000048	3.210000038	9.859999657
0	1	83	36.90000153	25	128	108	58	0	0	0	0	0	0	0	0	0	0	1	1	0	1	0	1	0	0	1	0	4.380000114	1.799999952	4.28000021	0.730000019	139	0.428000003	0.666000009	2.917000055	0.215000004	0.941999972	73	35	15.69999981	0.149000004	1.179999948	1.529999971	0.889999986	0.540000021	0.680000007	3.00999999	1.929999948	1.200000048
1	1	83	36.70000076	28	140	90	45	0	0	0	0	0	0	0	0	0	0	1	1	1	1	1	0	0	1	1	0	13.02999973	1.5	4.389999866	0.769999981	123	0.377999991	0.725000024	9.449999809	0.218999997	2.359999895	231	34.09999847	15.5	0.135000005	0.829999983	2.289999962	0.850000024	0.860000014	1.769999981	4.019999981	6.309999943	0.75999999
0	0	65	39.09999847	24	130	95	56	0	0	0	0	0	0	0	0	0	0	0	0	0	0	0	0	0	0	0	0	7.639999866	1.100000024	4.329999924	0.769999981	116	0.367000014	0.811999977	6.203999996	0.123999998	0.947000027	138	26.10000038	11.39999962	0.141000003	0.600000024	2.190000057	0.850000024	1.269999981	2.660000086	4.269999981	4.710000038	3.029999971
1	1	91	37.09999847	28	93	117	51	0	0	1	1	0	0	0	1	0	0	1	0	0	0	0	0	0	0	0	0	4.300000191	1.399999976	4.510000229		139	0.43599999	0.586000025	2.519999981	0.300000012	1.289999962	103		16.39999962	0.140000001							3.789999962	1.019999981
0	0	73				134		0	0	0	1	0	0	0	1	0	0	0	0	0	0	0	0	0	0	0	0	5.900000095	2.099999905	4.369999886	0.899999976	135	0.398000002	0.731000006	4.309999943	0.238999993	1.200000048	231	44.09999847	15.60000038	0.125	1.210000038	3.369999886	1.590000033	1.169999957	2.299999952	5.289999962	3.299999952	0.529999971
0	1	87	37.09999847	28	172	98	50	0	0	1	1	0	0	0	1	0	0	1	1	0	0	0	0	0	0	0	0	7.329999924	0.899999976	3.99000001	1.019999981	125	0.368999988	0.953999996	6.993000031	0.213	1.052000046	144	41	15.89999962	0.131999999	1.779999971	2.390000105	1.629999995	0.819999993	0.600000024	4.820000172	4.010000229	2.339999914
0	1	72	37.20000076	22	80	105	56	0	0	0	0	0	0	0	0	0	0	0	1	0	0	0	0	0	0	1	1	6.53000021	1.200000048	3.700000048	0.949999988	116	0.363999993	0.893999994	5.837999821	0.101000004	0.603999972	171	36.29999924	16.5	0.123999998	0.810000002	2.019999981	0.870000005	0.74000001	1.279999971	3.400000095	4.800000191	6.96999979
1	0	84	37.70000076	38	118	92	41	0	0	0	0	0	0	0	1	0	0	1	1	0	0	0	0	0	0	0	0	10.10000038	3	3.799999952	1.090000033	116	0.361000001	0.944000006	8.998999596	0.209000006	0.970000029	197	43.09999847	16	0.148000002	1.74000001	2.069999933	1.779999971	0.74000001	0.790000021	4.25	3.460000038	1.75
1	1	84	36.5	24	70	90	45	0	0	0	0	0	1	0	0	0	0	1	1	1	1	0	0	0	1	1	1	8.25	1.200000048	3.50999999	0.74000001	115	0.324999988	0.782999992	6.460000038	0.131999999	1.088999987	151	37.29999924	16.89999962	0.130999997	1.110000014	0.970000029	1.070000052	0.469999999	0.629999995	2.630000114	4.599999905	0.49000001
0	1	82	36.09999847	20	70	108	70	0	1	0	0	0	0	0	1	0	0	1	0	0	1	0	0	0	0	0	0	8.340000153		4.730000019	0.970000029	140	0.43900001	0.578999996	4.828999996	0.324999988	2.710000038	214	39.40000153	10.89999962	0.138999999	1.470000029	1.480000019	1.399999976	0.5	0.670000017	3.559999943	3.650000095	0.949999988
0	1	86	38.79999924	40	177	96	50	0	0	0	1	0	0	1	0	0	0	0	1	1	0	0	0	0	0	0	0	13.90999985	2.700000048	5.369999886	0.819999993	170	0.50999999	0.949000001	12.86999989	0.035999998	0.5	290	26.70000076	16.5	0.133000001	0.959999979	2.480000019	0.629999995	0.810000002	0.839999974	3.769999981	9.470000267	2.109999895
0	1	86	36.5	22	100	91	44	0	0	1	1	0	0	0	0	0	0	1	1	0	0	0	0	0	0	1	0	5.989999771	1.299999952	3.75	0.850000024	112	0.338	0.755999982	4.53000021	0.193000004	1	185	34.09999847	15.89999962	0.128999993	0.959999979	2.109999895	0.870000005	0.600000024	0.819999993	3.529999971	2.400000095	1.330000043
1	1	29	39	22	106	89	47	0	0	0	0	1	1	0	1	1	0	0	0	0	0	0	0	0	0	1	1	11.13000011	0.800000012	5.010000229	0.959999979	156	0.470999986	0.783999979	8.725999832	0.126000002	1.279999971	255	38.79999924	16.20000076	0.123999998	0.75999999	2.480000019	0.74000001	0.899999976	0.709999979	3.75999999	5	11.14000034
1	0	56	39.20000076	22	104	75	43	0	0	1	0	0	0	0	0	0	0	0	0	0	0	0	0	0	0	0	0	3.480000019		3.200000048	0.920000017	106	0.300999999	0.851000011	2.960999966	0.328999996	0.838999987	142	39.09999847	15.60000038	0.130999997	1.529999971	1.519999981	1.379999995	0.589999974	1.070000052	3.700000048	3.700000048	1.200000048
0	0	60	36.79999924	18	88	128	74	0	0	0	0	0	0	0	0	0	0	0	1	0	0	0	0	0	0	0	0	6.440000057	1.200000048	4.849999905	0.99000001	146	0.444000006	0.477999985	3.078000069	0.448000014	2.88499999	203	41.70000076	15.69999981	0.128000006	0.899999976	2.690000057	1.00999999	0.899999976	2.660000086	4.579999924	3.769999981	0.839999974
1	1	79	38.09999847	24	110	121	71	0	0	0	0	0	0	0	1	0	0	1	1	0	1	0	0	0	0	1	1	11.82999992	1.899999976	4.03000021	0.730000019	98	0.317999989	0.716000021	8.197999954	0.237000003	2.803999901	477	27.39999962	9.899999619	0.158999994	1.409999967	1.440000057	1.370000005	0.639999986	0.49000001	3.359999895	3.569999933	1.840000033
1	0	77						0	0	0	0	0	0	0	0	0	0	0	0	0	0	0	0	0	0	0	0																						7.2
1	0	38	38	22	87	104	63	0	0	0	0	0	0	0	0	0	0	0	0	0	0	0	0	0	0	0	0	11.73999977	1.200000048	4.03000021	0.769999981	99	0.319000006	0.809000015	9.498000145	0.236000001	1.639999986	336	41.20000076	12.89999962	0.165000007	1.519999981	3.400000095	1.879999995	1.149999976	1.370000005	5.989999771	3.279999971	1.649999976
0	1	87	39	30	106	95	46	0	1	1	0	0	0	0	1	0	0	1	0	1	1	0	0	0	0	1	1	10.22999954	2.200000048	4.449999809	0.970000029	148	0.437999994	0.74000001	7.570000172	0.219999999	1.031999946	153	36.59999847	13.60000038	0.136999995	0.74000001	1.840000033	0.74000001	0.649999976	1.409999967	3.180000067	5.75	1.039999962
0	1	77		22	96	124		0	0	0	0	1	0	0	1	0	0	1	1	0	1	0	1	0	0	1	1	5.539999962	1.5	4.739999771	0.939999998	137	0.418000013	0.601000011	3.329999924	0.312000006	1.728000045	196	44.40000153	16.39999962	0.126000002	1.039999962	1.929999948	1.090000033	0.769999981	2.039999962	3.49000001	3.99000001	0.550000012
0	1	78	38.79999924	22	110	95	53	0	0	1	0	0	0	0	1	0	0	1	0	0	1	1	0	0	0	1	1	7.639999866	1.5	4.650000095	0.75	145	0.430999994	0.773999989	5.607999802	0.162	1.238000035	167	34	16.79999924	0.131999999	0.899999976	3.309999943	0.870000005	1.100000024	1.159999967	4.400000095	4.590000153	4.150000095
1	1	82	37.29999924	34	112	101	59	0	0	0	0	0	0	0	0	0	0	1	1	0	1	0	0	0	0	0	0	4.900000095	1.799999952	3.75	0.75	114	0.351999998	0.591000021	2.895999908	0.264999986	1.297999978	100	31.29999924	14.69999981	0.133000001	0.870000005	1.539999962	0.879999995	0.529999971	0.519999981	2.720000029	2.660000086	0.99000001
0	1	72	37.20000076	22	100	112	42	0	0	0	0	0	0	0	0	0	0	1	1	1	0	0	0	0	0	1	1	7.03000021	1	4.860000134	0.910000026	146	0.433999985	0.703999996	4.815999985	0.219999999	1.504999995	176	43.5	16.29999924	0.125	0.689999998	2.039999962	0.810000002	0.730000019	1.110000014	3.24000001	3.650000095	0.699999988
0	0	47	37.5	20	82	145		0	0	0	0	0	0	0	1	0	0	0	0	0	0	0	0	0	0	0	0	5.510000229	1.299999952	4.110000134	1.080000043	131	0.39199999	0.657000005	3.619999886	0.238000005	1.31099999	535	41	8.699999809	0.130999997	1.299999952	3.039999962	1.190000057	1.070000052	1.99000001	5.440000057	4.800000191	0.689999998
0	0	87	39	26	108	90	47	0	0	1	0	0	0	0	1	1	0	0	1	0	0	0	0	0	0	0	0	10.02999973	3.700000048	4.170000076	0.870000005	131	0.379000008	0.920000017	9.227999687	0.07	0.601999998	118	33.59999847	16.89999962	0.131999999	1.200000048	0.99000001	0.980000019	0.400000006	0.779999971	2.839999914	4.360000134	6.320000172
1	0	60	37.5	28	125	90	54	0	0	0	0	0	0	0	0	0	0	0	0	0	0	0	0	0	0	0	0	9.430000305	2.700000048	4.409999847		132	0.416000009	0.675000012	6.364999771	0.272000015	2.565000057	155		17	0.123999998							3.069999933	2.619999886
0	1	74		20	80	112		0	0	1	0	0	0	0	0	0	0	1	0	0	0	0	0	0	0	1	0	6.940000057	1.799999952	4.829999924	0.899999976	118	0.363999993	0.653999984	4.539000034	0.333000004	1.787999988	202	38.29999924	10.89999962	0.150000006	1.059999943	2.579999924	1.049999952	0.800000012	1.440000057	4.289999962	3.150000095	0.349999994
0	0	77	38	24	158	110	46	1	0	0	0	0	0	0	0	0	0	0	1	1	1	0	0	0	1	0	0	7.190000057	1.600000024	4.389999866	0.810000002	116	0.372000009	0.861999989	6.199999809	0.216000006	1.159999967	112	24.89999962	19.39999962	0.187999994	0.939999998	3.670000076	0.839999974	1.190000057	1.659999967	5.010000229	5.320000172	2.25
1	1	84	36.09999847	40	121	104	67	0	1	0	0	0	0	0	1	0	0	0	0	0	0	0	0	0	0	0	0	9.149999619	3.099999905	5.260000229		160	0.469999999	0.774999976	7.09100008	0.116999999	1.07099998	216		16.39999962	0.125							4.420000076	7.8
0	0	82	37.79999924	28	130	104	45	0	0	1	1	0	0	0	0	1	0	0	1	0	0	0	0	0	1	0	0	8.920000076	1.399999976	3.529999971	0.839999974	90	0.284999996	0.884000003	7.859000206	0.078000002	0.518999994	333	25.5	16.10000038	0.152999997	0.610000014	1.960000038	0.730000019	0.889999986	1.080000043	2.970000029	6.610000134	1.669999957
1	1	57	37.20000076	20	118	127	88	0	0	0	0	0	0	0	1	0	0	0	0	0	0	0	0	0	0	0	0	9.739999771		5.139999866	0.839999974	162	0.458000004	0.75	7.230000019	0.344000012	2.140000105	192	31.20000076	16.79999924	0.119999997	0.800000012	3.420000076	0.709999979	1.080000043	1.580000043	4.849999905	6.119999886	0.449999988
1	1	52	37.5	28	117	101	56	0	0	0	0	0	0	0	1	0	0	0	1	0	0	0	0	0	0	0	0	13	1.100000024	4.809999943	0.889999986	150	0.453999996	0.842999995	10.47999954	0.187999994	1.690000057	284	38.29999924	15.80000019	0.123999998	1.340000033	3.039999962	1.220000029	0.949999988	1.379999995	4.539999962	3.569999933	15.92000008
1	1	78	37.70000076	26	110	104	56	0	0	0	0	0	0	0	1	0	0	1	1	0	1	0	0	0	0	1	1	15.89000034	2.900000095	5.619999886	0.99000001	171	0.50999999	0.870999992	13.84000015	0.112000003	1.496000051	278	33.09999847	17.20000076	0.138999999	1.00999999	2.339999914	0.870000005	1.080000043	1.25999999	4.210000038	5.159999847	20
0	0	73	39.70000076	22	100	105		0	0	0	0	0	0	0	0	0	0	0	0	0	0	0	0	0	0	0	0	18.70999908	3.5	4	0.939999998	124	0.384000003	0.94599998	17.70000076	0.120999999	1.493999958	363	40.70000076	16.20000076	0.126000002	0.889999986	2.829999924	0.819999993	1.019999981	1.399999976	4.340000153	6.389999866	0.920000017
0	1	61				106		0	0	0	0	0	0	0	0	0	0	0	0	0	0	0	0	0	0	1	1	6.170000076	0.800000012	4.329999924	0.930000007	151	0.43599999	0.474999994	2.930999994	0.397000015	2.448999882	148	38.29999924	12.30000019	0.143000007	1.299999952	2.380000114	1.519999981	0.850000024	0.730000019	4.090000153	3.00999999	0.379999995
0	1	67	38.70000076	22	115	90	50	0	0	0	0	0	0	0	0	0	0	1	1	0	0	0	0	0	1	1	1	12.42000008	1.399999976	4.440000057	0.920000017	134	0.398999989	0.749000013	8.930000305	0.282000005	2.940000057	414	31.60000038	16.60000038	0.129999995	0.569999993	1.970000029	0.579999983	0.569999993	1.960000038	3.289999962	8.670000076	7.150000095
1	1	57	37.20000076	34	112	77	33	0	0	0	0	0	0	1	0	0	0	0	0	0	0	0	0	0	0	1	0	9.829999924	1.5	3.609999895	0.819999993	102	0.317999989	0.69599998	6.842000008	0.349000007	2.516000032	340	27.20000076	15.39999962	0.134000003	0.720000029	1.570000052	0.620000005	0.629999995	0.699999988	2.650000095	5.349999905	0.850000024
0	1	67				118	80	0	0	1	0	0	0	0	1	0	0	0	0	0	1	0	0	0	0	0	0		1.700000048		0.899999976								36.09999847			1.24000001	3.170000076	1.429999948	1.039999962	0.980000019	4.849999905	2.890000105	0.920000017
1	1	88	38.70000076	24	108	96	55	0	0	0	0	0	0	0	0	0	0	1	0	0	0	0	0	0	0	1	1	9.819999695	2.700000048	4.539999962	0.860000014	153	0.449999988	0.816999972	8.020000458	0.191	0.970000029	208	31.70000076	16.20000076	0.128999993	1.389999986	4.889999866	0.879999995	1.50999999	1.019999981	6.889999866	7.389999866	0.469999999
0	1	72				155	85	0	0	0	1	0	0	0	1	0	0	0	0	0	0	0	0	0	0	0	1	6.590000153	0.699999988	4.150000095	0.850000024	127	0.372000009	0.667999983	4.40199995	0.257999986	1.700000048	240	36.5	11.10000038	0.126000002	0.810000002	1.340000033	0.810000002	0.5	0.680000007	2.710000038	3.369999886	0.99000001
0	1	62				111		0	0	0	0	0	1	0	1	1	0	0	0	0	0	0	0	0	0	1	1	4.559999943	0.800000012	4.429999828	0.949999988	130	0.398999989	0.563000023	2.566999912	0.319999993	1.458999991	158	42.59999847	13.80000019	0.115999997	1.149999976	1.429999948	1.159999967	0.479999989	1.200000048	3.130000114	3.029999971	0.75999999
0	1	67		28	144	89	42	0	0	1	1	0	0	0	0	0	0	1	0	1	1	0	0	0	0	1	0	8.640000343	3.299999952	5	0.970000029	164	0.48300001	0.924000025	7.059000015	0.094999999	0.708000004	164	32	13.30000019	0.126000002	1.450000048	2.25	1.559999943	0.850000024	1.110000014	4.289999962	8.970000267	0.910000026
0	1	70	38.29999924	26	102	118	80	0	0	0	0	0	0	0	0	0	0	1	0	0	0	0	0	0	1	1	0	13.06999969	1	4.309999943	1.029999971	129	0.38499999	0.862999976	11.18999958	0.086000003	1.120000005	444	35.70000076	10.39999962	0.136000007	0.889999986	2.930000067	0.74000001	0.949999988	1.100000024	4.400000095	8.409999847	1.470000029
0	1	65	38.79999924	30	134	96	55	0	0	0	0	0	0	0	1	0	0	0	1	0	1	0	1	0	0	1	1	12.61999989	2	5.260000229	0.75999999	173	0.533999979	0.898999989	11.34500027	0.055	0.694000006	126	33.29999924	16.89999962	0.133000001	1.129999995	1.769999981	0.839999974	0.620000005	0.870000005	3.450000048	6.019999981	1.090000033
0	0	76				155	85	0	0	0	0	0	0	0	0	0	0	0	1	0	0	0	0	0	0	0	0	5.820000172	1.399999976	4.25	0.829999983	132	0.400999993	0.717999995	4.178999901	0.195999995	1.141000032	125	38.90000153	16.10000038	0.128999993	1.340000033	2.25	1.450000048	0.689999998	0.720000029	3.880000114	3.339999914	1.019999981
1	0	77		22	112	115	64	1	0	0	0	0	0	0	0	0	0	1	1	0	0	0	1	0	0	0	1	6.440000057	1	4.400000095	0.910000026	130	0.407999992	0.656000018	4.21999979	0.254999995	1.639999986	206	40.20000076	15.80000019	0.127000004	1.159999967	3.50999999	1.129999995	1.070000052	1.149999976	4.940000057	3.470000029	1.620000005
0	0	82	37.70000076	22	108	110	57	0	0	1	0	1	0	0	1	0	0	1	1	1	0	0	0	0	0	0	1	6.420000076	3	4.159999847	0.790000021	113	0.356999993	0.649999976	4.159999847	0.211999997	1.360999942	213	35.29999924	16.60000038	0.134000003	0.709999979	2.99000001	0.889999986	1.120000005	1.970000029	4.239999771	5.760000229	1.919999957
0	0	77	38.5	28	116	93	41	0	0	1	1	0	0	0	1	0	1	1	0	0	1	0	0	0	0	0	1	8.479999542	1	2.880000114	0.980000019	100	0.32100001	0.800999999	6.791999817	0.252999991	0.984000027	267	40.40000153	12.30000019	0.158000007	0.720000029	1.809999943	0.660000026	0.769999981	1.029999971	3.369999886	6.820000172	2.089999914
1	1	72	36.90000153	26	120	87	53	0	0	1	1	0	0	0	1	0	0	0	1	0	1	0	0	0	1	1	1	5.25	0.800000012	3.819999933	0.980000019	110	0.331999987	0.773000002	4.058000088	0.149000004	0.782000005	281	32.29999924	15.5	0.133000001	0.680000007	2.970000029	0.720000029	1.190000057	0.980000019	4.400000095	5.440000057	3.289999962
0	1	67	37.09999847	28	114	93	54	0	0	0	0	0	0	0	0	0	0	1	1	1	1	0	0	0	0	1	1	7.429999828	3	4.25		162	0.467999995	0.773000002	5.743000031	0.150000006	1.11500001	113		16	0.148000002							1.629999995	1
0	0	60				122		1	0	0	0	0	0	0	1	0	0	0	1	0	1	0	0	0	0	0	0	3.910000086	1.399999976	4.539999962	1.100000024	134	0.402999997	0.609000027	2.381000042	0.30399999	1.18900001	222	45.59999847	9.600000381	0.123000003	1.190000057	2.890000105	1.610000014	1.110000014	2.440000057	5.289999962	3.400000095	0.970000029
0	1	78	36.79999924	22	89	123	65	0	1	0	0	0	0	0	1	0	0	0	1	0	0	0	0	0	1	1	0	6.159999847	0.600000024	4.050000191	0.730000019	111	0.349999994	0.837000012	5.159999847	0.137999997	0.680000007	162	24.10000038	16.20000076	0.150999993	1.090000033	1.659999967	0.810000002	0.600000024	0.870000005	3.089999914	6.269999981	2.529999971
1	1	79	36.5	26	151	86	53	0	0	0	0	0	0	0	1	0	0	1	0	0	0	0	0	0	0	1	0	6.230000019	1.100000024	4.449999809	0.920000017	137	0.393999994	0.689999998	3.595000029	0.287999988	1.407999992	169	34.5	16.29999924	0.143999994	1.039999962	2.309999943	1.190000057	0.790000021	1.799999952	3.660000086	3.5	2.460000038
0	1	59				111		0	0	0	0	0	0	0	0	0	0	0	1	0	1	0	0	0	0	1	0	5.260000229	1.600000024	4.809999943	0.949999988	149	0.425000012	0.610000014	3.209000111	0.300000012	1.452000022	195	41.29999924	12.39999962	0.119000003	1	2.809999943	0.99000001	0.910000026	2.299999952	4.090000153	2.339999914	1.019999981
0	0	75	37.40000153	20	100	121	72	0	0	0	0	0	0	0	0	0	0	0	1	0	1	0	0	0	0	0	0	4.309999943		3.809999943		120	0.361999989	0.663999975	2.861999989	0.210999995	0.908999979	190		16.20000076	0.134000003								1.149999976
1	1	59	37.20000076	20	114	105	75	0	0	0	0	0	0	0	0	0	0	0	1	0	0	0	0	0	0	0	0	10.81000042	2.200000048	4.960000038		152	0.458000004	0.620000005	6.699999809	0.307999998	3.329999924	158		16.89999962	0.141000003							3.619999886	6.239999771
0	1	50	36.70000076	20	107	116	59	0	0	1	1	0	0	0	1	1	0	0	0	1	0	0	0	0	0	0	0	4.829999924	2.700000048	3.529999971	0.800000012	106	0.312999994	0.651000023	3.144000053	0.239999995	1.159000039	318	28.39999962	15.30000019	0.123999998	2.210000038	1.669999957	2.109999895	0.850000024	0.800000012	4.449999809	5.980000019	8.329999924
0	1	81	36.70000076	22	91	86	48	0	0	0	0	0	0	0	0	0	0	0	0	0	0	0	0	0	0	1	1	2.890000105	0.800000012	3.980000019	0.850000024	100	0.34799999	0.649999976	1.878000021	0.238000005	0.688000023	112	32.79999924	15.80000019	0.202000007	0.779999971	1.419999957	0.75	0.469999999	0.730000019	2.609999895	2.210000038	1.629999995
0	0	56	36.5	18	88	125	98	0	0	1	1	0	0	0	1	0	0	1	0	0	0	0	0	0	1	0	0	5.949999809		5.010000229	0.930000007	146	0.441000015	0.605000019	3.599999905	0.453000009	1.980000019	255	45.59999847	12.5	0.119999997	1.629999995	2.339999914	1.639999986	0.74000001	1	4.900000095	3.619999886	0.730000019
0	1	72	36.70000076	20	86	122	74	0	0	0	0	0	0	0	0	0	0	0	0	0	0	0	0	0	0	1	1	4.550000191	1.700000048	4.239999771	1.00999999	145	0.398999989	0.561999977	2.556999922	0.391000003	1.708999991	170	40.09999847	15.80000019	0.126000002	0.779999971	3.309999943	0.720000029	0.959999979	1.75	4.949999809	4.050000191	0.310000002
0	1	67						0	0	0	0	0	0	0	0	0	0	1	0	0	1	0	0	0	0	1	1	9.520000458		4.699999809	0.899999976	146	0.423000008	0.763999999	7.225999832	0.296999991	1.542000055	262	39.20000076	10.19999981	0.128999993	0.930000007	2.220000029	0.879999995	0.829999983	0.980000019	3.630000114	3.900000095	1.289999962
0	0	72		21	87			0	0	1	0	0	1	0	1	0	0	0	1	0	0	0	0	0	0	0	0	5.949999809	0.899999976	4.079999924	0.860000014	115	0.35800001	0.612999976	3.647000074	0.300999999	1.791000009	243	38.20000076	12.89999962	0.129999995	1.080000043	2.839999914	0.939999998	1.049999952	1.139999986	4.53000021	5.909999847	0.439999998
1	1	74		24	108	92	52	0	0	1	1	0	0	0	1	0	0	1	1	0	0	0	0	0	0	1	0	8.109999657	1.5	4.980000019	0.980000019	151	0.455000013	0.699000001	5.669000149	0.225999996	1.799999952	204	39.70000076	11.39999962	0.135000005	1.120000005	3.180000067	1.49000001	1.200000048	2.49000001	5.420000076	3.690000057	5.239999771
0	1	80	36.40000153	26	99	110	48	0	0	1	1	0	0	0	1	0	0	1	1	0	0	0	0	0	0	1	0	13.64000034	1	5.539999962	0.800000012	168	0.503000021	0.825999975	11.2670002	0.157000005	1.636999965	182	30.89999962	16.60000038	0.158000007	1.370000005	1.559999943	1.269999981	0.699999988	0.569999993	3.539999962	4.590000153	0.629999995
0	1	55	38.40000153	24	106	119	62	0	0	1	1	0	1	0	0	0	0	0	1	0	0	0	0	0	0	1	1	8.119999886	1.100000024	4.449999809	0.910000026	140	0.428000003	0.822000027	6.675000191	0.163000003	1.230999947	347	34	15.69999981	0.127000004	1.610000014	1.789999962	1.330000043	0.709999979	0.899999976	4.320000172	7.980000019	1.24000001
0	1	80	37.90000153	28	152	86	49	0	0	0	0	0	0	0	0	0	0	1	0	0	0	0	0	0	0	0	0	23.14999962	3	4.110000134	0.75999999	114	0.35800001	0.876999974	19.63100052	0.093000002	2.130000114	308	22.89999962	11.5	0.129999995	1.080000043	1.519999981	0.980000019	0.649999976	1.24000001	3.220000029	5.210000038	3.059999943
0	1	81	35.70000076	20	86	114	56	0	0	0	0	0	0	0	0	0	0	0	1	0	0	0	0	0	0	0	0	7.949999809	3	4.28000021		121	0.363999993	0.67900002	5.397999763	0.248999998	1.980000019	253		15.80000019	0.130999997							3.589999914	0.790000021
1	1	79	37.20000076	40	170	102	41	0	0	0	0	0	0	0	0	0	0	1	0	0	0	0	0	0	1	0	1	8.279999733	3	3.579999924		107	0.324999988	0.864000022	7.153999805	0.086999997	0.720000029	390		15.80000019	0.153999999							7.980000019	1.610000014
0	1	79	36.90000153	27	94	86	50	0	0	1	1	0	0	0	1	0	1	1	1	0	1	0	1	0	1	1	1	5.590000153	0.800000012	4.539999962	0.74000001	133	0.398000002	0.662999988	3.70600009	0.232999995	1.302000046	144	33.20000076	12	0.153999999	1.360000014	1.389999986	1.100000024	0.589999974	0.810000002	3.279999971	5.489999771	0.449999988
1	1	65	37.40000153	30	122	61	31	0	1	1	0	0	0	0	0	0	0	0	0	0	0	0	0	0	0	0	0	13.35000038	7	4.579999924	0.810000002	139	0.423000008	0.93599999	12.49600029	0.338999987	3.634000063	177	35.79999924	16.89999962	0.127000004	0.75999999	2.480000019	0.920000017	0.939999998	1.610000014	4.110000134	3.950000048	16
0	0	89	36.79999924	29	96	116	50	0	0	0	0	0	0	0	1	0	0	0	0	0	0	0	0	0	0	0	0	15.06999969	0.800000012	3.329999924	0.699999988	88	0.280000001	0.973999977	14.60299969	0.014	0.210999995	402	21.60000038	15.89999962	0.160999998	0.360000014	1.379999995	0.379999995	0.810000002	1.399999976	2.50999999	8.470000267	3.390000105
1	1	72						0	0	0	1	0	1	0	1	0	0	0	0	0	0	0	0	0	0	0	0																						7.8
0	0	64	37.5	28	129	99	50	0	0	1	1	1	0	0	1	0	0	0	0	0	0	0	0	0	1	0	0	9.670000076	1.700000048	3.730000019	0.819999993	102	0.328999996	0.912999988	7.900000095	0.222000003	1.039999962	439	38.79999924	15.60000038	0.144999996	0.959999979	2.039999962	0.920000017	0.699999988	1.039999962	3.5	4.449999809	2.00999999
0	0	66	38.20000076	30	113	98	54	0	0	0	0	0	0	0	1	0	0	1	1	1	0	0	0	0	0	0	1	14.05000019	1.600000024	3.75	1.049999952	113	0.338999987	0.77700001	10.86100006	0.337000012	2.618000031	327	31.70000076	9.899999619	0.129999995	0.920000017	2.779999971	0.720000029	0.970000029	0.769999981	4.150000095	9.390000343	0.879999995
1	0	48	37.59999847	24	113	97	61	0	0	0	0	0	0	0	0	0	0	0	1	0	0	0	0	0	0	0	0	8.229999542	3.599999905	4.610000134		92	0.310000002	0.751999974	6.18900013	0.182999998	1.506000042	332		15.69999981	0.178000003							2.319999933	0.949999988
0	1	53	37.79999924	20	104			1	0	1	0	0	1	0	0	0	0	0	0	0	1	0	0	0	0	0	0	4.550000191	0.600000024	4.909999847	0.850000024	141	0.423999995	0.740999997	3.329999924	0.180000007	0.819999993	286	38.79999924	12.69999981	0.119999997	0.889999986	3.319999933	0.720000029	0.889999986	1.24000001	4.559999943	6.349999905	2.150000095
0	1	66	38.29999924	24	108	95	45	0	0	1	1	0	0	0	1	1	0	0	0	0	0	0	0	0	0	1	1	9.510000229	2	5.099999905	0.779999971	157	0.465000004	0.894999981	7.247000217	0.122000001	1.159999967	190	35.20000076	16.79999924	0.127000004	1.039999962	2.220000029	0.939999998	0.779999971	0.589999974	3.549999952	4.389999866	0.610000014
0	0	76	37.70000076	20	102	109	65	0	0	1	1	0	0	0	1	0	0	1	1	1	0	0	0	0	0	0	0	11.53999996	1	3.930000067	0.99000001	115	0.361000001	0.628000021	7.25	0.356000006	3.099999905	275	36.5	16.29999924	0.130999997	1.419999957	1.860000014	1.169999957	0.689999998	1.320000052	3.970000029	6.269999981	0.720000029
0	0	58	37.09999847	20	70	115	65	0	0	0	0	0	0	0	1	0	0	0	0	0	1	0	0	0	0	0	0	6.789999962	1.600000024	4.139999866	0.949999988	127	0.389999986	0.725000024	4.922999859	0.277999997	1.478999972	257	43.20000076	12.30000019	0.128000006	0.600000024	2.589999914	0.910000026	1.090000033	5.539999962	5.210000038	3.609999895	2.180000067
0	1	70	38.09999847	22	92	118	74	0	0	1	1	0	0	0	1	1	1	1	0	1	0	0	1	0	0	0	0	5.239999771	0.899999976	4.679999828	0.920000017	150	0.421000004	0.765999973	4.013999939	0.277999997	1.220000029	154	40.09999847	16.79999924	0.115000002	0.889999986	1.580000043	0.689999998	0.620000005	0.639999986	2.980000019	3.640000105	0.469999999
0	1	87		18	87	132	62	0	0	1	1	0	0	0	0	0	0	1	1	0	0	0	0	0	1	1	1	3.940000057	1.600000024	3.119999886	0.769999981	108	0.314999998	0.670000017	2.640000105	0.114	0.449999988	57	24.70000076	9.399999619	0.145999998	1.149999976	1.559999943	0.850000024	0.460000008	0.540000021	3.230000019	1.269999981	11.28999996
0	1	80	36.20000076	22	80	106	60	0	0	0	0	1	0	0	1	0	0	0	1	0	1	0	0	0	0	1	1	5.539999962	1.100000024	4.170000076	0.75	127	0.375999987	0.662	3.670000076	0.252000004	1.350000024	89	36	15.39999962	0.130999997	0.930000007	1.879999995	0.730000019	0.560000002	0.569999993	3.039999962	4.21999979	0.49000001
1	1	81	38.09999847	24	119	96	53	0	0	1	1	0	1	0	1	1	0	0	0	0	0	0	1	0	0	0	1	15.30000019	1.399999976	4.070000172	1	80	0.27700001	0.940999985	14.19999981	0.167999998	0.790000021	651	23.20000076	15.10000038	0.185000002	0.730000019	2.099999905	0.50999999	0.660000026	1.289999962	3.059999943	9.460000038	6.809999943
0	1	67	39.20000076	24	100			0	0	1	1	0	0	0	1	0	0	1	0	0	1	0	0	0	0	1	1	10.36999989	1.399999976	5.420000076	0.959999979	155	0.503000021	0.771000028	7.994999886	0.197999999	1.488999963	229	36	12.80000019	0.135000005	0.889999986	1.919999957	0.930000007	0.819999993	1.75	3.680000067	5.940000057	0.610000014
1	0	43	39	34	140	93	51	0	0	0	0	0	0	0	1	0	0	0	0	0	0	0	0	0	0	0	0	6.449999809	1.399999976	5.389999866	0.899999976	98	0.317000002	0.828000009	5.204999924	0.103	0.663999975	238	26.89999962	16	0.256000012	0.569999993	1.799999952	0.550000012	0.670000017	1.269999981	2.720000029	2.99000001	11.93999958
1	0	53		22	104	92	46	0	0	1	0	0	0	0	1	0	0	1	0	0	0	0	0	0	0	0	0	3.700000048	0.800000012	3.779999971	0.879999995	114	0.347000003	0.374000013	1.383999944	0.477999985	1.769000053	178	38.09999847	12.69999981	0.118000001	0.99000001	1.49000001	0.99000001	0.49000001	0.839999974	2.920000076	3.299999952	0.800000012
0	0	50	37	26	106	102	58	0	0	0	0	0	0	0	0	1	0	1	0	0	1	0	0	0	0	0	0	10.71000004	1.700000048	4.010000229	0.790000021	130	0.418000013	0.796000004	7.646999836	0.203999996	2.184999943	369	30.70000076	11.5	0.130999997	0.670000017	1.710000038	0.720000029	0.680000007	0.730000019	2.829999924	6.96999979	0.829999983
0	1	80	36.5	22	93	114	43	0	0	0	0	0	0	0	0	0	0	0	0	0	0	0	0	0	0	1	1	7.670000076	0.899999976	4.940000057	0.839999974	155	0.444999993	0.774999976	5.940000057	0.216999993	1.562000036	192	39.20000076	16.39999962	0.129999995	1.220000029	2.359999895	1.059999943	0.620000005	0.74000001	4.090000153	2.779999971	0.340000004
0	1	85	36	22	78	141	88	0	0	1	1	0	0	0	1	0	0	0	0	0	0	0	0	0	0	0	0	24.27000046	1.600000024	4.75	0.839999974	140	0.426999986	0.876999974	21.28499985	0.071000002	1.383000016	215	35.90000153	16.29999924	0.150000006	1.25999999	1.879999995	0.870000005	0.689999998	0.629999995	3.839999914	6.269999981	1.409999967
1	1	70	38	31	104	99	61	0	1	0	0	0	0	0	1	1	0	1	0	0	0	0	0	0	0	1	1	12.07999992	2.5	3.400000095	0.649999976	99	0.317000002	0.795000017	9.06000042	0.200000003	2.415999889	389	26.79999924	16.10000038	0.148000002	0.970000029	1.440000057	1.019999981	0.610000014	2.74000001	3.00999999	3.829999924	6.050000191
0	0	40						0	0	0	0	0	0	0	0	0	0	0	0	0	0	0	0	0	0	0	0	3.980000019	1	4.03000021	0.850000024	103	0.335999995	0.725000024	2.885999918	0.203999996	0.811999977	279	41.59999847	13.39999962	0.136000007	1.379999995	2.690000057	1.24000001	0.810000002	0.970000029	4.079999924	2.420000076	1.179999948
1	1	67	39	28	102	87	45	0	0	0	0	0	0	0	0	0	0	0	0	0	0	0	0	0	0	1	0	10.32999992	1.899999976	4.400000095	0.899999976	133	0.405000001	0.91900003	9.296999931	0.116999999	0.740999997	172	29.20000076	16.20000076	0.142000005	1.169999957	2.319999933	1.090000033	0.810000002	0.680000007	3.980000019	1.269999981	20
1	1	74	37.20000076	22	148	101	60	0	0	0	0	0	0	0	1	0	0	1	0	0	1	0	1	0	1	0	1	6.880000114	1.600000024	4.130000114	0.899999976	126	0.372000009	0.625	4.300000191	0.298999995	2.056999922	168	40.59999847	12.10000038	0.131999999	1.019999981	1.25999999	1.190000057	0.560000002	1.49000001	3.019999981	3.190000057	1.159999967
0	1	76						0	0	0	1	0	0	0	1	0	0	0	1	0	0	0	0	0	0	0	1																						1
1	0	71	38.59999847	28	112	92	45	0	0	1	1	0	0	0	1	1	0	1	1	0	1	0	0	0	0	0	0	10.77000046	2.299999952	6.010000229	0.99000001	109	0.421999991	0.899999976	9.69299984	0.208000004	2.023999929	230	40.79999924	15.5	0.194999993	1.460000038	1.470000029	1.389999986	0.639999986	1.090000033	3.299999952	3.839999914	1.690000057
1	1	85	38.70000076	22	116	102	62	0	0	1	1	0	0	0	1	1	0	1	1	0	1	0	0	0	0	1	0	8.81000042	0.800000012	3.50999999	0.779999971	104	0.32100001	0.848999977	6.894000053	0.172999993	1.35800004	462	31.79999924	16.60000038	0.125	0.810000002	3.269999981	0.860000014	1.120000005	1.450000048	5.289999962	9.699999809	2.089999914
0	1	54	37.59999847	28	119	83	57	0	0	1	1	0	0	0	0	0	1	0	0	0	1	0	0	0	0	1	1	9.979999542	2.400000095	6.230000019	0.930000007	200	0.620999992	0.726999998	7.255000114	0.316000015	2.849999905	225	39.20000076	16.70000076	0.140000001	1.090000033	2.230000019	1.25999999	0.860000014	0.910000026	3.849999905	3.25999999	0.670000017
0	0	85	37.20000076	28	101	88	46	0	0	1	1	0	0	0	1	0	0	1	0	0	0	0	0	0	0	1	0	7.369999886	2.299999952	4.079999924		123	0.370000005	0.603999972	4.451000214	0.404000014	2.247999907	157		16.20000076	0.141000003							3.640000105	1.350000024
0	0	80	38.5	30	186	92	51	0	0	1	1	0	0	0	1	0	0	0	1	0	1	0	0	0	0	0	0	10.77999973	2.700000048	5.269999981	0.970000029	147	0.467999995	0.959999979	10.34899998	0.126000002	1.080000043	241	37	16.10000038	0.133000001	1.620000005	1.899999976	1.620000005	0.579999983	0.870000005	4.159999847	4.329999924	0.330000013
0	1	79						0	0	0	0	0	0	0	1	0	0	1	0	1	0	0	0	0	0	0	0	5.139999866		4.25	0.829999983	130	0.407999992	0.693000019	3.559999943	0.203999996	1.049999952	156	39.20000076	10	0.128000006	1.330000043	2.670000076	1.019999981	0.680000007	1	4.309999943	3.180000067	0.219999999
1	0	91	37.40000153	28	112	92	47	0	0	1	1	0	0	0	1	0	0	0	1	0	0	0	0	0	0	0	0	5.420000076	1.399999976	3.480000019	0.910000026	103	0.317000002	0.842999995	4.570000172	0.162	0.790000021	157	38	16.20000076	0.136000007	1.210000038	3.99000001	1.090000033	1.25999999	1.110000014	5.760000229	5.079999924	5.940000057
0	0	80	37.70000076	26	159	98	48	0	0	0	0	0	0	0	0	0	0	1	0	0	1	0	1	0	0	0	0	11.34000015	2.099999905	4.489999771	0.99000001	130	0.40200001	0.922999978	10.46700001	0.160999998	1.57099998	283	38	16.5	0.130999997	1.570000052	2.200000048	1.659999967	0.779999971	0.829999983	4.340000153	6.730000019	20
0	0	74	36.90000153	22	94	129	51	0	0	0	0	0	0	0	1	0	0	1	1	0	0	0	0	0	0	0	0		1.600000024		0.939999998								38.29999924			1.049999952	3.410000086	0.829999983	1.100000024	1.070000052	5.28000021	6.429999828	0.340000004
1	1	87	39.5	26	136	83	43	0	0	1	1	0	0	0	1	0	0	1	0	0	1	0	1	0	0	1	1	8.359999657	4.5	3.75999999	0.74000001	104	0.340000004	0.742999971	6.210999966	0.310000002	2.178999901	317	29.10000038	15.80000019	0.156000003	0.550000012	3.380000114	0.620000005	1.330000043	0.839999974	4.53000021	3.109999895	5.730000019
1	0	90	37	24	96	100	47	0	0	0	0	0	0	0	1	0	0	0	1	0	0	0	0	0	1	0	0	6.420000076	1.299999952	3.779999971	0.839999974	108	0.344000012	0.754000008	4.840000153	0.167999998	0.889999986	441	31.60000038	7.800000191	0.143000007	1.610000014	2.720000029	1.070000052	0.829999983	1.00999999	5.070000172	4.650000095	5.480000019
1	1	82	36.90000153	20	108	109	58	0	0	1	1	0	0	0	1	0	0	0	1	0	0	0	0	0	1	1	1	20.18000031	1.700000048	3.769999981	0.779999971	116	0.338999987	0.910000026	18.36400032	0.171000004	1.008999944	372	33.59999847	8.800000191	0.131999999	1.24000001	2.170000076	0.920000017	0.800000012	0.850000024	3.549999952	8.010000229	2.819999933
0	1	35						0	0	0	0	0	0	0	0	0	0	0	1	0	0	0	0	0	0	0	0	14.5	1.600000024	4.920000076	0.810000002	150	0.435000002	0.885999978	12.84700012	0.077	1.116000056	211	41.09999847	16.70000076	0.123999998	1.039999962	2.569999933	1.080000043	0.839999974	1.460000038	4.150000095	3.150000095	1.059999943
0	0	25	37.90000153	25	144	76	43	0	0	1	1	0	0	0	0	0	0	0	0	0	0	0	0	0	0	0	0	16.10000038	0.699999988	4.159999847	0.819999993	118	0.361000001	0.924000025	14.88000011	0.40200001	3.710000038	247	34.90000153	16.5	0.128999993	1.24000001	1.440000057	1.029999971	0.389999986	1.129999995	3.170000076	5.5	6.869999886
0	0	51	38.20000076	22	113	105	62	0	0	0	0	0	0	0	1	1	0	0	1	1	0	0	0	0	0	0	0	7.739999771	1.299999952	4.679999828	0.860000014	142	0.42899999	0.842999995	6.519999981	0.165000007	1.200000048	198	38.29999924	20.29999924	0.126000002	0.970000029	3.25	0.939999998	1.029999971	1.789999962	5.130000114	4.480000019	1.24000001
0	1	73	36.09999847	26	132	97	49	0	0	1	1	0	0	0	1	0	0	1	1	0	0	0	0	0	0	1	1	11.68000031	1.700000048	5.340000153	0.980000019	157	0.472000003	0.791999996	9.25	0.187999994	1.460000038	379	37.20000076	15.80000019	0.145999998	0.680000007	3.160000086	0.720000029	0.959999979	1.480000019	4.460000038	5.179999828	0.419999987
0	1	78	37.70000076	26	185	114	54	1	1	1	1	0	0	0	1	0	0	1	1	1	1	1	0	0	1	0	1	16.35000038	1	5.519999981	0.850000024	169	0.527999997	0.842000008	13.7670002	0.158000007	1.526000023	221	34.09999847	16.70000076	0.123000003	1.440000057	2.660000086	1.320000052	0.930000007	1.889999986	4.900000095	5.369999886	1.200000048
0	0	53	36.09999847	22	97	91	60	0	1	0	0	0	0	1	1	0	0	0	0	0	0	0	0	0	0	0	0	5.739999771	2.299999952	4.360000134		139	0.425999999	0.574999988	3.299999952	0.404000014	2.065999985	104		20.89999962	0.125							3.099999905	0.449999988
1	1	80	37.79999924	22	109	90	46	0	0	0	0	0	0	0	0	0	1	0	1	1	0	0	0	0	0	0	0	5.71999979	2.099999905	3.440000057	0.949999988	93	0.316000015	0.639999986	3.661000013	0.26699999	1.52699995	323	37.79999924	15.39999962	0.238000005	0.620000005	1.559999943	0.629999995	0.689999998	1.169999957	2.950000048	4.550000191	2.650000095
0	0	83	38.09999847	36	127	97	43	0	0	1	0	0	0	0	1	1	0	1	1	0	0	0	0	0	0	0	0	5.25	0.899999976	3.359999895	0.889999986	108	0.335000008	0.713	3.743000031	0.210999995	1.10800004	272	37.90000153	12.10000038	0.133000001	0.99000001	3.49000001	1.110000014	1.059999943	1.879999995	5.260000229	3.200000048	1.169999957
0	0	53	37.09999847	22	160	85	64	0	0	0	0	0	0	0	1	0	0	0	0	0	0	0	1	0	0	0	0	5.190000057	0.800000012	4.380000114	0.930000007	132	0.405000001	0.717999995	3.726000071	0.257999986	1.192000031	310	38.29999924	14.89999962	0.130999997	0.980000019	2.799999952	1.200000048	0.899999976	1.919999957	4.349999905	3.670000076	0.790000021
1	1	59	37.40000153	24	108	93	69	0	0	1	1	0	0	0	1	0	0	0	0	0	0	0	0	0	0	0	0	9.489999771	2.299999952	4.730000019		158	0.458999991	0.799000025	7.583000183	0.136999995	1.299999952	95		16.60000038	0.130999997							3.599999905	5.909999847
0	1	74	38	36	196	83	43	0	0	1	1	0	0	0	1	0	0	1	0	0	1	0	1	0	0	0	1	17.38999939	2.299999952	4.929999828	1.019999981	161	0.453999996	0.879999995	15.30300045	0.048999999	0.851999998	165	32.5	17.29999924	0.125	0.850000024	1.25	0.74000001	0.660000026	0.569999993	2.680000067	7.400000095	2.710000038
1	1	80	36.40000153	22	98	124	73	0	0	0	0	0	0	0	0	0	0	0	0	0	0	0	0	0	0	0	1	7.590000153	1.100000024	3.940000057	1	124	0.379000008	0.670000017	5.085000038	0.328999996	2.197999954	217	37.29999924	16.10000038	0.136000007	0.629999995	3.380000114	0.689999998	1.120000005	1.440000057	4.809999943	3.579999924	0.49000001
0	1	77	36.09999847	24	114	92	40	0	0	1	0	0	0	0	0	0	0	1	0	0	0	0	0	0	0	1	0	6.71999979	1	5.03000021	0.709999979	141	0.455000013	0.698000014	4.690000057	0.173999995	1.169999957	252	30.89999962	12	0.141000003	1.120000005	2.670000076	0.899999976	0.810000002	1.25999999	4.440000057	5.28000021	5.489999771
0	1	67						0	0	0	1	0	0	0	0	0	0	1	0	0	0	0	0	0	1	1	1	4.179999828	1.299999952	3.950000048	0.910000026	130	0.381000012	0.605000019	2.529000044	0.30399999	1.271000028	177	39.79999924	12.10000038	0.134000003	0.949999988	2.49000001	1.159999967	0.930000007	1.090000033	3.930000067	3.059999943	1.309999943
0	1	41						0	0	0	0	0	0	0	0	0	0	0	0	0	0	0	0	0	0	1	0		1.100000024																				1.2
1	0	72	36.70000076	18	86	110	58	0	0	1	1	0	0	0	1	0	0	1	0	0	0	0	0	0	0	0	0	6.769999981	1	3.549999952	0.860000014	105	0.333999991	0.630999982	4.269999981	0.282000005	1.909999967	100	34.59999847	16.79999924	0.129999995	0.99000001	2.00999999	0.980000019	0.75	2.519999981	4.239999771	3.640000105	0.409999996
0	0	51	36.90000153	20	84	139	97	0	0	0	0	0	0	0	0	0	0	0	1	0	0	0	0	0	0	0	0	4.639999866	1.299999952	4.440000057		125	0.400999993	0.481000006	2.232000113	0.430999994	2	212		11.19999981	0.128000006							3.349999905	0.50999999
0	1	83	37.20000076	22	132	81	35	0	0	1	0	0	0	0	0	0	0	0	1	0	0	0	0	0	0	1	1	11.39000034	0.699999988	4.699999809	0.930000007	144	0.444000006	0.716000021	8.159999847	0.233999997	2	248	35.79999924	16.39999962	0.126000002	0.879999995	2.539999962	0.870000005	0.819999993	1.230000019	3.819999933	4.739999771	0.639999986
0	0	88	37.40000153	30	123	111	59	0	0	0	0	0	0	0	0	0	0	1	1	1	0	0	0	0	0	0	1	10.26000023	1.899999976	3.450000048		102	0.321999997	0.888999999	9.119999886	0.046	0.469999999	323		16.20000076	0.119000003							10.57999992	5.53000021
0	0	46	36.40000153	24	96	99	57	0	0	0	0	0	0	0	0	0	0	0	0	0	0	0	0	0	0	0	0	10.09000015	0.899999976	4.349999905	0.889999986	134	0.391000003	0.699999988	6.75	0.286000013	2.885999918	273	39.29999924	15.69999981	0.126000002	1.149999976	3.869999886	1.00999999	1.019999981	1.519999981	5.409999847	3.25999999	1.570000052
1	0	81						0	0	0	0	0	0	0	0	0	0	0	1	0	1	0	0	0	0	0	0	5.079999924	1.5	3.150000095	0.930000007	108	0.328999996	0.615999997	3.130000114	0.328999996	1.669999957	220	43.5	10	0.135000005	1.039999962	1.139999986	0.970000029	0.439999998	1.129999995	2.730000019	4.28000021	0.379999995
0	0	64		20	92			0	0	0	0	0	0	0	0	0	0	0	1	0	0	0	0	0	0	0	0	5.78000021	0.899999976	3.700000048	0.949999988	117	0.367000014	0.81400001	4.704999924	0.147	0.850000024	229	49	12.30000019	0.128999993	2.029999971	2.950000048	2.150000095	0.839999974	1.029999971	5.579999924	3.079999924	0.400000006
0	1	65				150	102	0	0	0	0	0	1	0	1	0	0	0	1	0	1	0	0	0	0	0	0	3.5		4.71999979	0.939999998	150	0.435000002	0.689999998	2.410000086	0.229000002	0.800000012	170	40.90000153	12.30000019	0.114	1.059999943	3.720000029	0.939999998	0.899999976	1.080000043	5.170000076	2.559999943	0.219999999
1	1	63	36.70000076	22	120	103	57	0	0	1	1	1	1	0	0	0	0	0	1	0	0	0	0	0	0	0	0	10.35000038	1.600000024	5.550000191	0.920000017	150	0.463	0.861000001	8.911000252	0.089000002	0.921000004	384	35.79999924	9.800000191	0.125	1.00999999	2.680000067	1.320000052	1.00999999	1.940000057	4.489999771	3.589999914	0.670000017
0	1	71	36.40000153	30	96	89	39	0	0	0	0	0	0	0	0	0	0	1	0	0	1	0	0	0	0	1	1																						1.2
0	0	71	37.70000076	20	72			0	0	0	0	0	0	0	1	0	0	1	1	0	1	0	1	0	0	0	0	6.829999924	1.100000024	4.289999962	1.019999981	133	0.412	0.698000014	4.767000198	0.328999996	1.898000002	168	42.29999924	19.89999962	0.150999993	1.529999971	2.549999952	1.730000019	0.779999971	1.080000043	4.579999924	3.930000067	1.210000038
1	0	88	37.90000153	33	188	112	50	0	0	1	1	0	0	0	0	0	0	1	1	1	1	0	1	0	0	0	0	8.850000381	3.299999952	4.230000019	0.850000024	133	0.423999995	0.860000014	7.349999905	0.133000001	1.070000052	270	32	16.79999924	0.128999993	1.320000052	3.529999971	0.970000029	1.149999976	1.870000005	5.449999809	3.730000019	7.400000095
0	0	61		20	85	120	71	0	1	1	0	0	0	1	0	0	0	0	0	0	0	0	0	0	0	0	0	6.949999809	1.5	4.489999771	0.850000024	132	0.412999988	0.681999981	4.739999771	0.252999991	1.758000016	222	43.20000076	12.39999962	0.129999995	1.080000043	4.119999886	1.24000001	1.399999976	2.690000057	6.329999924	4.090000153	0.879999995
0	0	67						0	0	0	0	0	0	0	0	0	0	0	0	0	1	0	1	0	0	0	0	3.960000038		3.980000019	1.049999952	120	0.381999999	0.523000002	2.069999933	0.395999998	1.570000052	227	41.40000153	11.80000019	0.127000004	1.419999957	3.309999943	1.50999999	1.070000052	1.629999995	5.519999981	3.319999933	0.850000024
1	1	68	38.29999924	38	163	61	23	0	0	1	1	0	0	0	0	0	0	0	0	0	0	0	0	0	0	1	1	11.53999996	2.599999905	3.450000048	0.959999979	114	0.32100001	0.93599999	10.80099964	0.163000003	1.748999953	207	37.59999847	15.69999981	0.122000001	1.519999981	2.180000067	1.429999948	0.709999979	0.879999995	4.090000153	1.350000024	16
0	0	57	36.79999924	22	115	102	67	0	0	0	0	0	0	0	0	0	0	0	0	0	0	0	0	0	0	0	0	8.109999657	0.800000012	4.940000057	0.800000012	162	0.456	0.703999996	5.710000038	0.232999995	1.889999986	192	39.79999924	16.60000038	0.123000003	1.220000029	4.099999905	1.129999995	1.029999971	1.149999976	5.929999828	3.099999905	1.2
1	0	83	39.40000153	30	118	97	43	0	0	1	1	0	0	0	0	0	1	1	1	1	1	0	0	0	0	0	0	16.84000015	1.299999952	4.239999771	0.910000026	115	0.344000012	0.861999989	14.4659996	0.064999998	0.949999988	423	27.29999924	15.60000038	0.145999998	0.370000005	2.299999952	0.50999999	1.139999986	1.50999999	3.319999933	10.38000011	8.029999733
0	1	83	37.5	26	122	123	55	0	1	1	1	0	0	0	1	0	0	1	0	0	0	0	0	0	0	0	1	5.75	0.699999988	4.590000153	0.810000002	135	0.404000014	0.661000013	3.130000114	0.38499999	1.809999943	244	37.5	16.60000038	0.133000001	1.5	1.649999976	1.019999981	0.529999971	0.639999986	3.50999999	3.460000038	0.5
0	1	80	36.70000076	26	121	89	56	0	0	0	0	0	1	0	0	0	0	0	1	1	0	0	1	0	0	0	1	12.05000019	3.400000095	3.99000001	0.920000017	120	0.363000005	0.898999989	10.82999992	0.158999994	1.169999957	162	28.60000038	16.39999962	0.141000003	0.389999986	1.25	0.400000006	0.569999993	1.539999962	2.150000095	5.809999943	1.039999962
1	0	46						0	0	0	0	0	0	0	0	0	1	0	0	1	1	0	0	0	0	0	0	5.150000095	0.800000012	4.289999962		137	0.40200001	0.537999988	2.769999981	0.370999992	1.909999967	213		9.5	0.125								7.8
0	0	53	37	22	121	94	65	0	0	0	0	0	0	0	1	0	0	0	0	0	0	0	0	0	1	0	0	6.170000076	2.599999905	4.769999981	1.080000043	142	0.432000011	0.795000017	4.519999981	0.209999993	1.289999962	396	45.29999924	16	0.136000007	1.100000024	2.829999924	1.129999995	0.879999995	1.940000057	4.480000019	3.690000057	9.569999695
1	0	86	37.90000153	28	110	109	52	0	0	0	0	0	0	0	1	0	0	1	1	0	0	0	0	0	0	0	0	7.920000076	1.799999952	3.789999962	0.99000001	110	0.356000006	0.89200002	7.065000057	0.247999996	1.039000034	188	38.09999847	17	0.136999995	0.970000029	2.470000029	0.930000007	0.75999999	0.819999993	3.900000095	4.400000095	6.590000153
0	1	79	38.5	28	126	165	110	0	0	0	0	0	0	0	0	0	0	1	0	0	1	0	0	0	0	1	0	6.869999886	0.899999976	4.28000021	0.949999988	133	0.407000005	0.851000011	5.846000195	0.333999991	1.238999963	238	36.79999924	16.29999924	0.136999995	0.99000001	1.629999995	0.949999988	0.620000005	0.649999976	2.859999895	4.760000229	3.119999886
0	1	65						0	0	0	0	0	0	0	0	0	0	1	0	0	1	0	0	0	0	1	0	2.720000029	1.100000024	3.569999933	0.899999976	117	0.349000007	0.612999976	1.667000055	0.298000008	0.81099999	105	39.09999847	14.10000038	0.128000006	1.25999999	1.799999952	1.350000024	0.620000005	0.699999988	3.700000048	2.230000019	1.25999999
1	0	91	36.79999924	25	134	104	65	0	0	1	1	0	0	0	0	0	0	1	1	0	0	0	0	0	0	0	0	9.979999542	2.200000048	3.940000057	0.860000014	115	0.349999994	0.912	8.640000343	0.074000001	0.74000001	266	34.79999924	15.89999962	0.137999997	1.679999948	2.769999981	1.070000052	0.779999971	0.460000008	4.940000057	3.309999943	6.75
0	1	78	38.29999924	26	107	98	48	0	0	0	0	0	0	0	1	0	0	1	0	0	0	0	0	0	0	1	1	12.25	0.800000012	3.910000086	0.879999995	122	0.370000005	0.672999978	8.244000435	0.204999998	1.996999979	262	34.29999924	15.30000019	0.130999997	1.429999948	1.169999957	1.059999943	0.519999981	0.99000001	3.00999999	5.53000021	0.529999971
0	0	89	37.79999924	22	100	116	53	0	0	1	1	0	0	0	1	1	0	0	1	0	0	0	0	0	0	0	0	7.840000153	0.899999976	3.039999962	0.920000017	86	0.287	0.882000029	6.914999962	0.083999999	0.601000011	378	28.60000038	14.10000038	0.148000002	0.829999983	1.870000005	0.769999981	0.839999974	0.99000001	3.450000048	6.570000172	4.099999905
0	0	63	36.59999847	20	88	135	50	0	0	0	0	0	0	0	0	0	0	0	0	0	0	0	0	0	0	0	0	10.43999958	1.299999952	4.420000076		140	0.435000002	0.674000025	7.039999962	0.25999999	2.710000038	213		15.39999962	0.137999997							3.25999999	1.2
1	1	63	37.29999924	26	108	96	53	0	0	1	1	0	0	0	1	1	0	0	0	0	0	0	0	0	0	1	1	16.29999924	2.799999952	4.559999943		141	0.435000002	0.824000001	13.43099976	0.197999999	1.906999946	422	38.90000153	16	0.136000007							4.389999866	1.350000024
0	1	79	37.79999924	30	189	92	51	0	0	1	1	0	0	0	0	0	1	1	0	1	1	0	0	0	0	0	1	22.26000023	3.099999905	4.300000191	0.819999993	138	0.416000009	0.963999987	21.45899963	0.035	0.660000026	142	25.79999924	16.5	0.180999994	1.120000005	2.970000029	0.970000029	1.25999999	1.269999981	4.809999943	6.510000229	1.830000043
0	0	74	38	20	90	117	76	0	0	1	1	0	0	0	1	0	0	0	1	0	1	0	0	0	0	0	0	9.380000114	2	3.960000038	0.930000007	122	0.363999993	0.639999986	6.002999783	0.340000004	2.900000095	293	38.40000153	12.39999962	0.137999997	1.00999999	2.480000019	1.059999943	1.019999981	2.089999914	5.079999924	5.099999905	0.469999999
0	1	63	37.40000153	24	94	108	54	0	0	1	1	0	0	0	0	0	0	0	0	0	1	0	0	0	0	0	0	4.909999847	2.400000095	4.199999809	0.920000017	140	0.404000014	0.83099997	4.079999924	0.243000001	0.927999973	171	33.79999924	16.5	0.134000003	1.25	2.890000105	1.200000048	0.949999988	0.959999979	4.650000095	3.109999895	0.730000019
1	1	69	36.79999924	28	92	88	50	0	0	1	1	0	0	0	0	0	0	0	0	0	0	0	0	0	0	1	1	6.170000076	0.699999988	3.960000038	0.74000001	127	0.379000008	0.653999984	4.034999847	0.234999999	1.450000048	170	33.79999924	15.89999962	0.115999997	1.419999957	1.679999948	1.549999952	0.569999993	1.169999957	3.519999981	3.50999999	16
0	1	76	37.5	18	80	146	78	0	0	1	1	0	0	0	1	0	0	1	0	0	0	0	0	0	0	1	1	9.289999962	1.100000024	4.489999771	0.899999976	140	0.411000013	0.842000008	7.822000027	0.177000001	1.22300005	300	33	16.39999962	0.126000002	0.680000007	3.130000114	0.649999976	1.029999971	1.299999952	4.380000114	7.400000095	3.980000019
1	1	82	37.5	24	104	117	67	0	0	0	0	0	0	0	0	0	0	0	0	0	0	0	0	0	0	0	0	15.46000004	1.299999952	4.820000172	0.99000001	149	0.421000004	0.843999982	13.04800034	0.307999998	1.878999949	256	38.70000076	11.89999962	0.133000001	1.639999986	1.710000038	1.25999999	0.709999979	0.670000017	4.03000021	5.739999771	3.339999914
0	1	41		20	83			0	0	1	0	0	0	0	1	0	0	0	0	0	1	0	0	0	0	1	1	5.599999905	1.600000024	5.039999962	0.850000024	159	0.460999995	0.703000009	3.937000036	0.331	1.350000024	174	45.79999924	13.60000038	0.125	0.730000019	1.269999981	0.769999981	0.469999999	1.039999962	2.599999905	2.869999886	0.550000012
0	0	78	39.29999924	28	110	94	54	0	0	0	0	0	0	0	0	0	0	1	0	0	0	0	0	0	0	0	0	5.130000114	2.200000048	3.119999886	0.910000026	95	0.289000005	0.944000006	4.840000153	0.048999999	0.180000007	116		16.39999962	0.145999998							8.729999542	4.130000114
0	1	73				115		0	0	1	1	0	0	0	0	0	0	1	0	0	1	0	1	0	0	1	1	9.970000267	1	4.960000038	0.850000024	146	0.446999997	0.771000028	7.686999798	0.136000007	1.355999947	302	41.5	9.699999809	0.134000003	1.149999976	2.099999905	1.080000043	0.680000007	0.600000024	3.920000076	2.920000076	0.230000004
0	0	64				124		0	0	1	1	0	0	0	1	0	0	0	1	0	0	0	0	0	0	0	0	6.519999981		4.489999771	0.959999979	130	0.423000008	0.57099998	3.72300005	0.368000001	2.262000084	232	43.09999847	16.89999962	0.136000007	1.399999976	3.420000076	1.950000048	1.120000005	2.539999962	5.840000153	5.210000038	0.540000021
0	1	18	38.09999847	24	90	131		0	0	0	0	0	0	0	0	0	0	0	0	0	0	0	0	0	0	0	0	9.770000458	1	5.28000021	0.930000007	163	0.476000011	0.686999977	6.711999893	0.201000005	1.963999987	363	47.5	10.10000038	0.120999999	1.070000052	2	1.090000033	0.800000012	1.620000005	3.690000057	4.019999981	0.430000007
0	0	49	37	28	120	81	40	0	0	1	1	0	0	0	1	0	0	1	0	0	1	0	0	0	0	0	0	15.38000011	2.799999952	5.289999962	0.810000002	136	0.449000001	0.907999992	11.90400028	0.156000003	2.398999929	246	33.40000153	15.89999962	0.140000001	0.790000021	2.339999914	0.75999999	1.00999999	1.110000014	3.690000057	4.590000153	2.00999999
0	0	80	37.40000153	22	88	108	62	0	0	0	0	0	0	0	1	0	0	1	1	1	0	0	0	0	0	0	0	6.880000114	8.199999809	4.260000229		141	0.432999998	0.546999991	3.763000011	0.349999994	2.407999992	278		15.69999981	0.158999994							3.109999895	1.2
1	0	78	37.40000153	22	110	97	50	0	0	1	1	0	0	0	1	0	0	1	1	0	0	0	0	0	0	0	0	6.829999924	1	4.050000191	0.970000029	117	0.377999991	0.778999984	5.321000099	0.344000012	1.912999988	326	44.90000153	12.30000019	0.135000005	1.370000005	3.180000067	1.169999957	1	1.49000001	5.389999866	3.799999952	5.429999828
0	1	70	37.90000153	20	92	89	58	0	0	1	1	0	1	0	1	1	0	0	1	0	1	0	0	0	0	1	1	11.22000027	1.100000024	5.139999866	0.949999988	157	0.467000008	0.917999983	10.30000019	0.414000005	2.029000044	234	44.5	16.60000038	0.119999997	1.019999981	1.5	0.889999986	0.74000001	1.149999976	3.390000105	8.960000038	1.269999981
0	0	62	36.79999924	16	98	130	70	0	0	0	0	0	1	0	0	0	0	0	0	0	0	0	0	0	0	0	1	12.01000023	0.800000012	4.269999981	0.99000001	140	0.42899999	0.887000024	10.65299988	0.180000007	1.202000022	302	34.59999847	15.5	0.125	1.809999943	1.580000043	1.549999952	0.660000026	0.769999981	4	7.130000114	0.75999999
0	1	79	37.70000076	22	92	142	75	0	0	1	1	0	0	0	1	0	0	1	1	0	0	0	0	0	1	1	1	6.510000229	1.100000024	4.630000114	0.850000024	136	0.400999993	0.721000016	4.693999767	0.317999989	1.638000011	170	35.09999847	12	0.125	1.350000024	1.99000001	1.179999948	0.730000019	0.649999976	3.859999895	4.900000095	0.75999999
0	0	72				130		0	0	0	0	0	1	0	0	0	0	1	0	0	1	1	0	0	0	0	0	7.510000229	2.099999905	4.809999943	0.889999986	150	0.44600001	0.768000007	5.768000126	0.252999991	1.182000041	199	40.29999924	10	0.120999999	1.190000057	4.179999828	1.690000057	1.320000052	2.210000038	6.710000038	3.140000105	0.449999988
1	0	85	37.20000076	26	137	117	73	0	0	1	1	0	0	0	1	0	0	0	1	0	0	0	0	0	0	0	0																						7.8
1	1	86	37.09999847	24	121	96	55	0	0	1	1	0	0	0	0	0	0	1	1	0	0	0	1	0	0	1	1	5.21999979	2.5	4.889999866	0.709999979	146	0.432999998	0.754999995	3.25	0.243000001	1.080000043	173	30.89999962	15.89999962	0.165000007	1.639999986	1.960000038	1.370000005	0.720000029	1.049999952	4.070000172	2.680000067	1.820000052
0	0	86	37	29	102	98	30	0	1	0	0	0	0	0	1	0	0	0	1	0	0	0	0	0	1	0	0	6.039999962	2	4.420000076	0.980000019	140	0.458999991	0.834999979	5.043000221	0.184	0.938000023	194	41.59999847	16.10000038	0.142000005	1.179999948	3.25	1.129999995	0.949999988	1.090000033	4.920000076	4.550000191	0.939999998
0	1	59	36.90000153	24	130	84	48	0	0	0	0	0	0	0	1	0	0	0	0	0	0	0	0	0	1	1	1	6.570000172	0.899999976	3.920000076	0.769999981	123	0.379000008	0.745999992	4.900000095	0.151999995	1	237	32.40000153	11.10000038	0.133000001	1.029999971	2.220000029	0.819999993	0.600000024	0.980000019	3.559999943	3.079999924	4.070000172
0	1	67	36.70000076	22	86	103	59	0	0	0	0	1	0	0	1	0	0	0	0	0	0	0	0	0	0	1	1	5.960000038		3.75999999		122	0.358999997	0.859000027	4.510000229	0.246999994	1.470000029	176		16.39999962	0.136000007							3.730000019	1.340000033
1	1	73		26	101	83	40	0	0	1	1	0	0	0	1	0	0	1	0	0	1	0	0	0	0	1	0	7.130000114	1.899999976	4.46999979	0.970000029	137	0.411000013	0.810000002	5.775000095	0.202999994	0.949999988	297	36.79999924	10.60000038	0.123000003	0.939999998	2.829999924	1.169999957	1.039999962	1.330000043	4.119999886	5.699999809	0.860000014
0	0	85	36.79999924	26	143	97	64	0	0	0	0	0	0	0	1	0	1	1	0	0	1	0	0	0	0	0	0																						1.2
0	1	63				120		0	0	0	0	0	0	0	0	0	0	1	0	0	0	0	0	0	0	0	0	6.320000172	1.299999952	4.909999847	0.779999971	148	0.435000002	0.656000018	4.150000095	0.219999999	1.389999986	189	39.79999924	12.39999962	0.120999999	1.190000057	2.549999952	1.039999962	0.699999988	0.939999998	4.420000076	3.859999895	0.790000021
1		91	37.59999847	33	128	89	40	0	0	0	0	0	0	0	0	0	0	0	1	0	0	0	0	0	0	0	1	15.93999958	2	3.50999999	1.149999976	107	0.330000013	0.927999973	14.07999992	0.195999995	1.470000029	149	37.70000076	18.79999924	0.165000007	0.980000019	3.900000095	0.75	1.220000029	1.25	5.800000191	6.369999886	20
0	1	65	39.20000076	26	130	90	51	0	0	1	1	0	0	0	0	0	0	0	0	0	0	0	0	0	0	1	1	8.699999809	1.5	3.50999999	0.810000002	99	0.296000004	0.902999997	7.480000019	0.130999997	1.139999986	297	21.70000076	16.10000038	0.133000001	0.639999986	1.830000043	0.519999981	0.660000026	0.879999995	2.880000114	7.349999905	16.52000046
0	1	80	38.5	28	140	91	44	0	0	1	1	0	0	0	1	0	0	1	0	0	1	0	1	0	0	1	0	10.72000027	2.299999952	5	1	154	0.470999986	0.916999996	9.279999733	0.191	2.048000097	260	43.5	16	0.137999997	1.269999981	3.099999905	1.139999986	1.429999948	1.779999971	5.170000076	5.809999943	6.300000191
0	0	51	36.59999847	18	82	155	71	0	0	1	0	0	0	0	0	0	0	0	0	0	0	0	0	0	0	0	0	6.119999886		4.340000153		97	0.31400001	0.675999999	4.137000084	0.273000002	1.671000004	301		8.600000381	0.141000003							2.200000048	1.649999976
1	1	79	37.20000076	22	98	104	55	0	0	0	0	0	0	0	1	0	0	0	0	0	0	0	0	0	0	1	1	5.5	0.899999976	3.829999924	0.779999971	127	0.391000003	0.697000027	3.834000111	0.25999999	1.169999957	227	34.70000076	15.5	0.129999995	1.429999948	2.49000001	1.450000048	0.800000012	0.829999983	4.269999981	3.579999924	0.939999998
0	1	73	39.20000076	20	118	119	70	0	0	1	1	0	0	0	1	1	0	1	0	0	1	0	0	0	0	0	0	7.800000191		4.53000021	0.899999976	143	0.411000013	0.845000029	6.59100008	0.217999995	0.809000015	192	34.20000076	12.5	0.116999999	0.970000029	2.900000095	0.879999995	1.100000024	1.190000057	4.519999981	8.220000267	1.129999995
0	0	80	38.09999847	36	136	98	56	0	0	1	1	0	0	0	0	0	0	1	1	0	1	0	0	0	0	0	1	6.909999847	2.599999905	4.170000076	0.889999986	122	0.374000013	0.763000011	5.271999836	0.162	1.118999958	220	40.20000076	16	0.131999999	2.049999952	2.24000001	2.059999943	0.949999988	0.579999983	5.409999847	4.699999809	1.100000024
0	1	69	38.40000153	22	94	121	75	0	0	0	1	0	0	0	0	0	0	0	1	0	0	0	0	0	1	1	0	8.029999733	1.299999952	4.769999981	0.850000024	132	0.405000001	0.723999977	5.81400013	0.223000005	1.791000009	384	40	12.5	0.150000006	0.680000007	3.200000048	0.850000024	1.059999943	1.580000043	4.400000095	6.239999771	0.860000014
1	0	79	37.70000076	30	113	89	41	0	0	1	1	0	0	0	1	0	0	1	0	0	1	0	0	0	0	0	0	7.119999886	1.5	3.809999943		115	0.393999994	0.797999978	5.179999828	0.379000008	1.820000052	170		16.20000076	0.142000005							2.950000048	2.019999981
0	0	68	37.59999847	20	88	116	60	0	0	0	0	0	0	0	1	0	0	0	1	0	0	0	0	1	0	0	0	5.449999809		4.380000114	0.899999976	135	0.398999989	0.805000007	4.387000084	0.282999992	1.120000005	241	45.20000076	14.60000038	0.131999999	1.5	3.680000067	1.639999986	1.139999986	2.49000001	5.570000172	4.369999886	1
1	1	82	37.70000076	26	109	99	54	0	0	1	1	0	0	0	0	0	0	1	0	0	0	0	0	0	0	1	1	8.600000381	2	4.800000191	1.039999962	156	0.442999989	0.702000022	5.427000046	0.287	2.467999935	182	41.5	16.70000076	0.126000002	1.230000019	2.24000001	1.210000038	0.959999979	1.120000005	4.480000019	4.380000114	3.339999914
1	1	79		22	96	91	52	0	0	1	1	0	0	0	1	0	0	1	0	0	1	0	1	0	0	1	0	5.130000114	0.899999976	3.930000067	0.930000007	121	0.368999988	0.788999975	4.050000191	0.128999993	0.660000026	94	37.59999847	12.89999962	0.133000001	1.139999986	0.550000012	1.059999943	0.230000004	0.810000002	2.470000029	3.170000076	7.639999866
0	1	62						0	0	0	0	0	0	0	0	0	0	0	0	0	0	0	0	0	0	1	1	12.05000019	1	4.679999828	0.949999988	151	0.458999991	0.865999997	10.43500042	0.398999989	1.580000043	269	40	11.69999981	0.125	1.25	2.549999952	1.419999957	0.980000019	1.070000052	4.320000172	5.889999866	0.730000019
0	1	71	37.70000076	22	96	103	59	0	0	0	0	0	0	0	0	1	0	1	1	0	0	0	0	0	0	1	0	15.72000027	1.5	4.260000229	0.850000024	123	0.370999992	0.924000025	14.52999973	0.162	0.970000029	260	33.09999847	15.80000019	0.141000003	1.159999967	2.180000067	0.910000026	0.670000017	0.75999999	3.720000029	8.970000267	1.519999981
0	1	27	36.79999924	22	98	112	62	0	0	0	0	0	0	0	1	0	0	0	0	0	0	0	0	0	0	1	0	12.77999973		4.650000095	1.00999999	154	0.456999987	0.632000029	7.268000126	0.391000003	4.997000217	332	46.59999847	15.80000019	0.128000006	0.860000014	3.819999933	0.879999995	1.120000005	1.730000019	5.429999828	4.320000172	2.74000001
0	0	59	37.09999847	22	100	112	82	0	0	1	1	0	0	0	1	0	0	1	0	0	0	0	0	0	0	0	0	10.28999996	1.899999976	4.690000057	0.99000001	130	0.411000013	0.737999976	7.593999863	0.187999994	1.934999943	181	41.79999924	14	0.133000001	1.139999986	3.730000019	1.200000048	1.25999999	0.800000012	5.559999943	3.799999952	0.469999999
0	1	67						0	0	0	1	0	0	0	0	0	0	0	0	0	1	0	0	0	0	1	1	5.699999809	1.100000024	4.440000057	0.910000026	137	0.418000013	0.533999979	3.04399991	0.326000005	1.85800004	208	37.90000153	10.69999981	0.120999999	0.850000024	2.630000114	0.99000001	1.080000043	1.269999981	4.489999771	3.230000019	0.860000014
0	0	21	39	24	128	93	53	0	0	0	1	0	0	0	1	1	0	0	0	0	1	0	0	0	0	0	0	16.36000061	1	3.50999999	0.930000007	95	0.298000008	0.875	13.52999973	0.266000003	2.127000093	367	29.79999924	15.39999962	0.172999993	0.829999983	4.309999943	0.629999995	1.379999995	1.090000033	5.099999905	9.420000076	2.869999886
1	1	64	38	22	130	127	80	0	0	0	1	0	1	0	1	0	0	0	0	0	0	0	0	0	0	0	0	8.680000305	1.100000024	4.21999979	0.899999976	133	0.397000015	0.800999999	6.953000069	0.209000006	1.088999987	174	35.59999847	16.29999924	0.123999998	0.930000007	2.980000019	0.699999988	0.949999988	0.920000017	4.340000153	10.28999996	7.519999981
0	0	74	37.20000076	20	80	110	62	0	0	0	0	0	0	0	0	0	0	1	0	0	1	0	0	0	0	0	0	5.659999847	0.800000012	4.110000134	0.870000005	126	0.391000003	0.541000009	3.062000036	0.331999987	1.878999949	334	38.20000076	11.19999981	0.128000006	1.269999981	2.00999999	1.279999971	0.689999998	0.899999976	3.630000114	3.529999971	0.720000029
1	1	59	37.5	28	89	83	41	0	0	1	1	0	0	0	0	0	0	1	0	1	0	0	0	0	0	1	1	8.779999733	1.799999952	4.079999924	0.74000001	119	0.358999997	0.834999979	7.330999851	0.109999999	0.966000021	205	26.29999924	14.19999981	0.127000004	0.419999987	1.610000014	0.540000021	0.75999999	0.930000007	2.5	5.53000021	1.429999948
1	0	78	37.59999847	43	186	95	52	0	0	1	1	0	0	0	1	0	0	1	1	0	1	0	1	0	0	0	0	12.77999973	4.199999809	4.960000038	0.689999998	167	0.48300001	0.930000007	11.88500023	0.107000001	1.019000053	105	30.20000076	16.39999962	0.142000005	1.25999999	2.769999981	1.019999981	1.100000024	1.370000005	5.150000095	3.690000057	9.43999958
0	0	64	39.59999847	26	114	96	42	0	0	1	1	0	0	0	1	0	0	0	0	0	0	0	0	0	0	0	0	13.30000019	1	4.340000153	0.839999974	117	0.368000001	0.742999971	9.881999969	0.252999991	2.141000032	425	25.5	15.69999981	0.123999998	0.620000005	1.350000024	0.610000014	0.550000012	0.879999995	2.440000057	7.380000114	2.25
0	1	56	38.40000153	20	98	115	78	0	0	1	1	0	0	1	0	0	0	1	0	0	0	0	0	0	0	1	1	9.710000038	1.700000048	4.5	0.910000026	144	0.423999995	0.815999985	7.592999935	0.246000007	2.069000006	244	46.90000153	15.89999962	0.130999997	0.879999995	1.080000043	1.129999995	0.370000005	1.75999999	2.829999924	4.25	0.680000007
0	0	51	38.59999847	22	124	111		0	0	1	1	0	0	0	1	0	0	0	1	1	0	0	0	0	0	0	0	8.920000076	1.399999976	4.400000095	1	123	0.381000012	0.763999999	6.815000057	0.210999995	1.463000059	348	38.09999847	16.10000038	0.127000004	0.839999974	2.480000019	0.819999993	0.870000005	1.460000038	3.730000019	7.650000095	4.860000134
0	0	48	37.09999847	28	110	102	54	0	0	0	0	0	0	0	0	0	0	0	1	1	0	0	0	0	0	0	0	11.31000042	2.900000095	4.309999943	0.899999976	124	0.36500001	0.811999977	9.184000015	0.296999991	2.548000097	213	42.20000076	16.20000076	0.125	1.080000043	2.609999895	1.269999981	1.059999943	4.199999809	5.510000229	3.539999962	0.239999995
0	0	65	37.70000076	28	112	88	40	0	0	1	1	0	0	0	1	0	0	1	0	0	0	0	0	0	0	0	1	7.510000229	1.299999952	4.389999866	0.839999974	132	0.393000007	0.65200001	4.896999836	0.330000013	2.240999937	133	32.40000153	16.60000038	0.141000003	1.120000005	2.680000067	1.210000038	0.839999974	1.100000024	4.849999905	3.769999981	0.939999998
0	1	58	36.70000076	20	84	141	89	0	0	0	0	0	0	0	0	0	0	0	0	0	1	0	0	0	0	1	0	7.460000038	1.299999952	4.590000153	1.090000033	147	0.428000003	0.661000013	4.931000233	0.231000006	1.72300005	198	44.09999847	14.80000019	0.120999999	0.839999974	2.569999933	1.080000043	0.930000007	2.170000076	4.090000153	2.369999886	1.409999967
0	1	68	38.40000153	34	118	111	68	0	0	0	0	0	1	0	0	0	0	0	1	1	0	0	0	0	0	1	0	10.77999973	1.399999976	4.579999924	0.879999995	129	0.395999998	0.855000019	9.217000008	0.182999998	1.340999961	192	18	16	0.122000001	1.149999976	4.070000172	1.24000001	1.879999995	4.079999924	6.699999809	8.18999958	4.440000057
0	1	89	37.59999847	24	94	106	50	0	0	1	1	0	0	0	0	0	0	1	0	1	1	0	1	0	0	0	0																						1.2
0	0	68	37.29999924	22	98	82	38	0	0	0	0	0	0	0	0	0	0	0	0	0	0	0	0	0	0	0	0	5.599999905		4.059999943	0.970000029	120	0.370000005	0.774999976	4.340000153	0.386000007	1.521000028	172	42.79999924	16.39999962	0.126000002	1.779999971	1.980000019	1.929999948	0.660000026	1.559999943	4.320000172	2.980000019	11.13000011
0	0	53	37.5	20	76	112		0	0	0	0	0	0	0	1	0	0	0	0	0	0	0	0	0	0	0	0	3.660000086	0.699999988	4.449999809	0.959999979	125	0.384000003	0.601000011	2.200000048	0.31099999	1.138000011	110	42.29999924	15.60000038	0.125	1.179999948	2.940000057	1.230000019	0.980000019	1.220000029	4.96999979	3.390000105	0.839999974
1	1	77	38.59999847	42	132	89	49	0	0	1	1	0	0	0	1	0	0	1	0	0	1	0	0	0	0	1	0	10.94999981	1.899999976	4.449999809	0.879999995	143	0.423000008	0.828000009	9.067000389	0.077	0.842999995	154	41.59999847	15.89999962	0.123999998	2.039999962	0.839999974	1.830000043	0.400000006	0.730000019	3.519999981	6.340000153	16
0	1	85	39.5	33	160	71	45	0	0	0	0	0	0	0	0	1	0	1	0	0	0	0	1	0	0	1	1	11.42000008	2.5	4.809999943	0.75999999	143	0.402999997	0.95599997	10.91800022	0.054000001	0.439999998	190	31.70000076	18.79999924	0.150999993	1.070000052	1.830000043	0.860000014	0.850000024	1.24000001	3.390000105	8.229999542	4.909999847
0	1	74	36.5	22	80	120	63	0	0	0	0	0	0	0	1	0	0	1	1	0	1	0	0	0	0	1	1	7.260000229	1.299999952	4.230000019	0.959999979	134	0.398000002	0.59799999	4.34100008	0.280999988	1.835000038	211	41.59999847	15.80000019	0.128000006	0.980000019	3.450000048	1.50999999	1.090000033	3.700000048	5.179999828	2.910000086	15.22999954
0	1	68	36.79999924	22	70	99	69	0	0	0	0	0	0	0	0	0	0	1	1	0	1	0	0	0	0	0	1	5.789999962	1.200000048	4.769999981	0.839999974	143	0.444000006	0.560000002	3.242000103	0.330000013	1.911000013	161	37.79999924	16.70000076	0.128000006	0.75	1.929999948	1	0.75	2.839999914	3.799999952	2.779999971	0.720000029
0	1	82	38.79999924	32	126	101	51	0	0	1	0	0	0	0	0	0	0	1	0	1	0	0	0	0	0	1	0	7.820000172	0.899999976	3.150000095	0.920000017	93	0.294999987	0.818000019	6.230000019	0.100000001	0.610000014	276	28.5	15.69999981	0.129999995	0.870000005	3.349999905	0.769999981	1.200000048	1.179999948	4.599999905	7.460000038	1.74000001
0	1	81	37	32	146	89	44	0	0	1	1	0	0	0	0	0	0	1	0	0	0	0	1	0	0	1	1	8.479999542	1.100000024	4.699999809	0.939999998	139	0.453000009	0.596000016	3.951999903	0.224999994	1.907999992	153	36.70000076	22.10000038	0.138999999	1.539999962	3.339999914	1.779999971	1.059999943	0.980000019	5.079999924	5.329999924	0.889999986
0	1	81	39	28	129	91	48	0	0	1	1	0	0	0	1	0	0	1	0	0	1	0	0	0	0	1	0	10.93999958	1.600000024	4.559999943	0.800000012	142	0.433999985	0.878000021	9.604999542	0.145999998	0.985000014	133	30.29999924	16.70000076	0.127000004	1.5	1.460000038	0.99000001	0.519999981	0.460000008	3.829999924	6.710000038	3.269999981
0	1	58				114		0	0	1	1	0	0	0	0	0	0	1	0	0	0	0	0	0	0	0	0																						1.2
0	0	92	37.40000153	20	79	139	65	0	0	1	0	0	0	0	0	0	0	1	1	0	1	0	0	0	0	0	0	7.579999924	1.5	3.440000057		104	0.324000001	0.741999984	5.624000072	0.208000004	1.577000022	262		16.29999924	0.123000003							5.210000038	7.659999847
0	1	81				116		0	0	1	1	0	0	1	1	0	0	1	0	0	1	0	0	0	0	1	1	6.659999847	1.899999976	4.369999886	1	134	0.411000013	0.787999988	5.248000145	0.116999999	0.778999984	188	38.70000076	12.10000038	0.133000001	1.200000048	1.909999967	1.360000014	0.769999981	0.660000026	3.74000001	6.309999943	0.790000021
1	0	72	38.20000076	20	98	103	57	0	0	1	1	0	0	0	1	0	0	0	1	0	1	0	0	0	0	0	0	4.53000021	0.899999976	3.609999895	0.810000002	110	0.342999995	0.490999997	2.220000029	0.500999987	2.230000019	196	35	15.89999962	0.152999997	0.889999986	4.079999924	0.850000024	1.279999971	1.289999962	5.619999886	5.210000038	2.660000086
0	0	75	36.70000076	20	84	145	64	0	0	0	0	1	0	0	1	0	0	0	0	0	0	0	0	0	0	0	0	4.650000095		3.799999952	0.860000014	110	0.335000008	0.667999983	3.109999895	0.256000012	1.190000057	164	32.79999924	16.39999962	0.129999995	1.600000024	2.589999914	1.309999943	0.670000017	0.879999995	4.679999828	3.089999914	0.439999998
0	0	39	38.29999924	36	120	90	62	0	0	0	0	0	0	0	0	0	0	0	0	0	0	0	0	0	0	0	0	6.630000114	1.700000048	3.859999895	0.75999999	71	0.256999999	0.707000017	4.690000057	0.469000012	2.440000057	134	20.10000038	15	0.254000008	0.589999974	1.409999967	0.560000002	0.49000001	0.889999986	2.410000086	3.839999914	0.970000029
0	1	80	37.79999924	30	122	72	48	0	0	1	1	0	0	0	0	1	0	1	0	0	1	0	0	0	0	0	0	10.90999985	2.099999905	3.839999914	0.839999974	125	0.388000011	0.846000016	9.229999542	0.157000005	0.774999976	193	31.29999924	16.20000076	0.156000003	1.169999957	2.109999895	1.070000052	0.930000007	1.169999957	3.900000095	4.980000019	5.519999981
1	1	79	38.5	26	121	108	55	0	0	1	1	1	0	0	1	0	0	1	1	0	0	0	0	0	0	1	1	9.909999847	1.899999976	4.349999905	0.939999998	132	0.38499999	0.842999995	8.354000092	0.112999998	0.958999991	281	40.29999924	10.10000038	0.150000006	1.850000024	4.550000191	2.069999933	1.320000052	1.570000052	7.409999847	3.779999971	0.689999998
0	1	73	38.20000076	26	145	114	73	0	0	1	1	0	1	0	1	0	0	1	1	0	1	0	0	0	0	0	0	10.10999966	1	5.130000114		150	0.435000002	0.893999994	9.038000107	0.066	0.666999996	164		15.89999962	0.137999997							3.829999924	0.899999976
0	1	71	38	22	100	114	74	0	0	1	1	0	0	0	1	0	1	1	1	0	1	0	0	0	0	1	1	8.460000038	2.200000048	3.900000095	0.709999979	125	0.370999992	0.927999973	7.850999832	0.045000002	0.381000012	129	34.40000153	9.5	0.134000003	0.970000029	2.630000114	1.149999976	1.00999999	1.090000033	4.5	3.900000095	0.810000002
0	0	64						0	0	1	1	0	0	0	1	0	0	0	1	0	0	0	0	0	0	0	0	6.329999924	2.599999905	3.99000001	0.920000017	122	0.386000007	0.606999993	3.842000008	0.305999994	1.937000036	340	38.09999847	10.39999962	0.126000002	1.210000038	3.059999943	1.470000029	1	1.870000005	5.28000021	3.359999895	0.720000029
0	1	80	38.59999847	27	185	74	41	0	0	1	0	0	0	0	1	0	0	1	0	0	0	0	0	0	0	1	1	13.59000015	3	4.190000057	0.920000017	142	0.407000005	0.944999993	12.77499962	0.104000002	0.778999984	333	30.39999962	16.39999962	0.133000001	0.790000021	2.579999924	0.540000021	1.190000057	1.120000005	4.659999847	9.899999619	2.640000105
0	0	53						0	0	1	1	0	0	0	1	1	0	0	0	0	0	0	0	0	0	0	0	5.679999828	0.600000024	3.309999943	0.889999986	107	0.32100001	0.744000018	4.225999832	0.194000006	1.101999998	163	34.79999924	16.10000038	0.114	0.74000001	1.879999995	0.850000024	0.730000019	2.25	3.589999914	5.739999771	2
0	1	75	36.5	20	62	134	79	0	1	1	1	0	0	0	0	0	0	1	0	0	0	0	0	0	0	0	0	6.840000153	1.799999952	4.599999905	1	136	0.411000013	0.763000011	5.218999863	0.307000011	1.741000056	226	45.5	11	0.127000004	1.24000001	3.25	1.409999967	1.00999999	1.399999976	4.96999979	2.549999952	0.379999995
0	1	83	38.90000153	28	126	92	50	0	0	0	0	0	0	0	0	0	0	1	1	0	1	0	0	0	0	1	1	10.10999966	2.5	3.339999914	0.790000021	109	0.335999995	0.958999991	9.694999695	0.018999999	0.192000002	328	30.60000038	12.10000038	0.145999998	1.649999976	1.769999981	1.5	0.589999974	0.779999971	4.159999847	3.079999924	0.439999998
0	0	66	38	33	117	121	55	0	0	1	1	0	0	0	1	0	0	1	0	0	0	0	0	0	0	0	0	4.269999981	2.700000048	4.739999771	1.059999943	140	0.42899999	0.813000023	3.471999884	0.157000005	0.670000017	280	45.20000076	11.80000019	0.118000001	1.600000024	3.299999952	1.50999999	1.029999971	0.779999971	5.539999962	4.860000134	0.800000012
0	1	62	38.70000076	20	138	101	74	1	1	1	1	0	0	0	1	1	0	0	1	0	0	0	0	0	0	0	1	12.35999966	1.899999976	5.25	0.889999986	162	0.493999988	0.888999999	10.98799992	0.133000001	0.810000002	189	35.09999847	16.39999962	0.128999993	0.899999976	2.230000019	0.790000021	0.819999993	1.529999971	3.920000076	4.849999905	0.639999986
1	0	79	37.5	26	118	90	49	0	0	1	1	0	0	0	1	0	0	1	1	0	1	0	0	0	0	0	0	4.71999979	1.200000048	4.230000019	0.879999995	131	0.379999995	0.822000027	3.880000114	0.207000002	0.899999976	189	36.40000153	16	0.135000005	1.200000048	1.779999971	1.090000033	0.709999979	0.810000002	3.75	5.010000229	5.730000019
1	0	72	36.79999924	22	178	74	44	0	0	0	1	0	0	0	0	0	1	1	0	0	0	0	0	0	0	0	0																						7.8
0	0	81		20	86			0	0	1	1	0	0	0	0	0	0	0	0	0	1	0	0	0	0	0	0	4.159999847	0.699999988	1.769999981	0.930000007	85	0.247999996	0.77700001	3.232000113	0.172999993	0.720000029	182	40.40000153	11	0.180999994	1.25	1.419999957	1.00999999	0.529999971	0.560000002	2.900000095	2.25999999	1.149999976
1	1	72		20	76	119	75	0	0	1	1	0	0	0	1	0	0	0	0	0	0	0	0	0	0	1	1	6.909999847	1	3.049999952	0.860000014	96	0.300000012	0.832000017	5.53000021	0.187999994	0.75	225	32.79999924	16.29999924	0.133000001	0.959999979	3.400000095	0.819999993	0.910000026	0.819999993	4.440000057	4.599999905	0.920000017
1	0	78	37	25	122	104	53	0	0	1	1	0	0	0	1	0	0	1	0	0	0	0	0	0	0	0	1	7.320000172	1.799999952	4.880000114	0.910000026	143	0.430000007	0.73299998	5.366000175	0.497000009	1.97300005	172	36.5	16.70000076	0.122000001							3.450000048	4.650000095
0	0	94	37.29999924	26	83	122	75	0	0	1	1	0	0	0	1	0	0	0	1	0	0	0	1	0	0	0	0	18.07999992	1.5	4.550000191		134	0.411000013	0.949000001	17.15800095	0.021	0.379999995	129		16.39999962	0.133000001							4.070000172	1.139999986
0	1	82	37.90000153	26	130	90	45	0	0	0	0	0	0	0	0	0	0	1	0	0	1	0	1	0	0	1	0	9.510000229	3.5	3.930000067	0.889999986	124	0.368999988	0.922999978	8.777999878	0.328000009	1.440000057	170	30.70000076	15.89999962	0.145999998	0.790000021	3	0.649999976	0.980000019	1.039999962	4.03000021	3.569999933	3.710000038
1	0	91	37.20000076	30	104	94	51	0	0	1	1	0	0	0	1	0	0	0	0	0	0	0	0	0	0	0	0	3.940000057	0.600000024	4.190000057	0.779999971	117	0.370000005	0.75	2.786000013	0.226999998	0.893999994	162	29.5	16.79999924	0.134000003	0.860000014	3.220000029	0.870000005	1.149999976	1.269999981	4.860000134	4.210000038	3.319999933
1	1	61						0	0	0	0	0	0	0	0	0	0	0	0	0	0	0	0	0	0	0	0																						7.8
0	0	62	38.20000076	28	112	121	65	0	0	1	0	0	0	0	1	0	0	1	0	0	0	0	0	0	0	0	0	13.52999973	0.899999976	4.21999979	0.850000024	130	0.40200001	0.811999977	10.98999977	0.296000004	1.970000029	440	31.29999924	9.600000381	0.130999997	1.620000005	1.49000001	1.220000029	0.469999999	0.579999983	3.549999952	5.079999924	0.419999987
0	1	73	38.20000076	26	116	116	65	0	0	0	0	0	0	0	0	0	0	1	1	0	0	0	0	0	0	1	1	16.42000008	1.899999976	4.960000038	0.850000024	171	0.499000013	0.904999971	14.85999966	0.068000004	0.795000017	325	33.20000076	16	0.136000007	1.100000024	1.480000019	0.74000001	0.589999974	0.790000021	2.920000076	6.079999924	2.559999943
0	0	68	36.70000076	27	131	93	50	0	1	0	0	0	0	1	0	0	0	0	1	0	0	0	0	0	0	0	0	6.429999828	0.800000012	4.630000114	0.889999986	149	0.437999994	0.409000009	2.630000114	0.513000011	3.299000025	209	37.29999924	16.29999924	0.127000004	1.539999962	2.039999962	1.370000005	0.680000007	1.330000043	4.489999771	3.660000086	0.219999999
0	1	81	36.90000153	30	112	113	57	0	0	1	1	0	0	0	0	0	0	1	0	0	0	0	0	0	1	1	0	10.88000011	3.700000048	5.440000057		152	0.512000024	0.76700002	8.345000267	0.136999995	1.491000056	157		16.10000038	0.138999999							2.390000105	1.2
1	0	71	37.29999924	22	111	111	54	0	0	0	0	1	0	0	1	0	0	0	0	0	0	0	0	0	0	0	0	11.53999996	1.600000024	4.260000229		123	0.375	0.885999978	10.22399998	0.169	1.360000014	205		15.69999981	0.119000003							4.679999828	1.289999962
0	1	82	39.09999847	40	132	119	52	0	0	0	0	0	0	0	1	0	0	0	1	0	0	0	0	0	0	1	0	12.48999977	1.899999976	3.710000038	0.99000001	117	0.340000004	0.911000013	11.37800026	0.188999996	1.253000021	194	30.10000038	17	0.163000003	0.430000007	1.210000038	0.479999989	0.670000017	0.879999995	2.480000019	6.010000229	6.21999979
0	1	74	36.5	28	122	92	50	0	0	1	1	0	0	0	0	0	1	1	0	0	1	0	1	0	0	1	1	7.429999828	1.299999952	3.980000019	0.75	111	0.347000003	0.809000015	6.011000156	0.096000001	0.713	122	30.70000076	16.20000076	0.136999995	0.75999999	2.400000095	0.639999986	0.810000002	0.689999998	3.660000086	3.039999962	6.670000076
0	1	83	38.59999847	22	108	111	50	0	0	0	0	0	0	0	1	0	0	0	1	1	0	0	0	0	0	1	0	8.609999657	1.899999976	3.75	0.819999993	117	0.36500001	0.889999986	7.659999847	0.100000001	0.680000007	465	33.90000153	17.5	0.172999993	0.709999979	1.059999943	0.75999999	0.409999996	1.649999976	2.640000105	3.720000029	1.919999957
0	1	77	36.70000076	20	100	147	82	0	0	1	0	0	1	0	1	1	0	0	1	1	0	0	0	0	0	0	1	7.860000134	1.200000048	4.699999809	0.939999998	146	0.42899999	0.802999973	6.311999798	0.368000001	1.68900001	493	35.59999847	15.69999981	0.131999999	1.120000005	2.769999981	1.100000024	1.029999971	1.74000001	4.389999866	6.159999847	0.810000002
0	0	71	36.5	22	78	145	89	0	0	1	1	0	0	0	0	0	0	0	1	0	0	0	0	0	0	0	0	5.070000172	1	4.28000021		133	0.407999992	0.723999977	3.671000004	0.195999995	0.994000018	203	44.70000076	16.20000076	0.126000002							3.630000114	1.2
1	1	86		28	116	80	42	0	0	0	0	0	0	0	0	0	0	0	0	0	0	0	0	0	0	1	1	14.56000042	0.899999976	3.730000019	0.819999993	94	0.294999987	0.875999987	12.75500011	0.037999999	0.552999973	354	25.79999924	9.5	0.150999993	0.689999998	1.899999976	0.709999979	0.829999983	1.120000005	3.420000076	6.659999847	16
0	1	80	37.09999847	30	142	96	54	0	0	0	0	0	0	0	0	0	0	1	1	0	0	0	0	0	0	0	0	8.829999924	2	5.440000057	0.980000019	154	0.510999978	0.869000018	7.672999859	0.104000002	0.684000015	158	40.40000153	16.10000038	0.150999993	1.350000024	2.079999924	1.480000019	0.670000017	1.379999995	3.900000095	2.839999914	4.980000019
0	0	78	38.90000153	24	124	105	43	0	0	0	0	0	0	0	1	0	0	1	0	0	1	0	0	0	0	0	1	13.47999954	1.100000024	4.070000172	0.889999986	116	0.368000001	0.83099997	11.19999981	0.127000004	1.279999971	312	31.39999962	15.30000019	0.131999999	1.610000014	2.49000001	1.059999943	0.75	0.779999971	4.5	7.110000134	1.399999976
0	1	43	39.70000076	22	106			0	0	0	0	0	0	0	1	0	0	0	0	0	0	0	0	0	0	1	1	5.75	0.899999976	4.610000134	0.889999986	145	0.442000002	0.550999999	3.167999983	0.395000011	2.270999908	320	41.59999847	11	0.119000003	1.169999957	3.019999981	1.159999967	1.159999967	1.889999986	5.170000076	4	0.479999989
0	0	69	38.09999847	22	109	118	52	0	0	0	0	0	0	0	0	0	0	1	1	1	0	0	0	0	0	0	0	14.76000023	1.5	3.599999905	0.779999971	115	0.328999996	0.856999993	12.64900017	0.143000007	1.710000038	533	27.10000038	15.5	0.116999999	0.49000001	2.420000076	0.460000008	0.920000017	0.939999998	3.230000019	6.599999905	1.919999957
0	0	94	38.59999847	30	167	59	34	0	0	1	1	0	0	0	0	0	0	1	0	0	1	0	0	0	0	0	0	3.170000076	1.299999952	3.819999933	0.74000001	128	0.374000013	0.764999986	2.430000067	0.203999996	0.5	131	31.10000038	16.60000038	0.127000004	1.370000005	2.049999952	1.059999943	0.680000007	1.269999981	4.039999962	4.409999847	2.019999981
0	1	66	37.40000153	26	112	90	50	0	0	1	1	0	0	0	1	0	0	1	0	0	0	0	0	0	0	1	0	8.68999958	1.200000048	4.659999847	0.839999974	141	0.416999996	0.819999993	6.456999779	0.119000003	1.034000039	383	31.20000076	15.89999962	0.141000003	1.049999952	2.359999895	0.99000001	0.850000024	0.810000002	3.769999981	7.610000134	1.539999962
0	1	52				115		0	0	1	1	0	1	0	0	0	0	0	0	0	0	0	0	0	0	1	0	7.75	1.299999952	4.389999866	0.899999976	147	0.435000002	0.685000002	5.099999905	0.273999989	2.119999886	324	45.40000153	9.800000191	0.136000007	1.019999981	3.089999914	1.00999999	0.800000012	1.529999971	4.699999809	3.549999952	0.219999999
0	1	46	38.29999924	30	186	83	52	0	0	0	1	0	0	0	0	0	0	0	0	0	1	0	0	0	0	0	0	12.31999969	4	4.5	0.800000012	128	0.393999994	0.921000004	10.18999958	0.312000006	2.049999952	315	25.5	11.30000019	0.174999997	0.589999974	0.800000012	0.430000007	0.439999998	0.699999988	2.029999971	6.679999828	2.109999895
1	1	76	37	20	108	108	63	0	0	1	1	0	0	0	0	0	0	1	0	0	0	0	0	0	1	0	0	6.760000229	1.399999976	4.429999828	0.889999986	141	0.425999999	0.76700002	4.980000019	0.163000003	1.100000024	176	32.70000076	13.10000038	0.129999995	1.169999957	0.579999983	0.839999974	0.319999993	0.5	2.329999924	6.139999866	0.579999983
1	1	84		20	82	106	62	0	0	1	1	0	0	0	0	0	0	1	0	0	0	0	0	0	0	1	0	4.300000191	0.699999988	3.640000105	0.920000017	106	0.316000015	0.81400001	3.5	0.067000002	0.289999992	159	34.20000076	16.39999962	0.136999995	1.049999952	1.970000029	0.689999998	0.610000014	0.5	3.470000029	3.180000067	6.880000114
0	1	81	38.20000076	22	104	88	52	0	0	1	1	0	0	0	0	0	0	1	0	0	0	0	0	0	0	1	0	15.42000008	1.5	4.110000134	0.779999971	128	0.384000003	0.889999986	13.31400013	0.153999999	1.264000058	238	29.10000038	16.5	0.130999997	0.980000019	1.389999986	0.850000024	0.560000002	0.810000002	2.779999971	4.989999771	1.00999999
0	1	80	37.29999924	35	106	111	59	0	0	1	0	0	0	0	1	0	0	1	1	0	1	0	1	0	0	1	1	7.889999866	1.299999952	4.190000057	0.819999993	147	0.444000006	0.828999996	6.540999889	0.108999997	0.579999983	210	31.89999962	16.70000076	0.136999995	0.920000017	1.5	0.709999979	0.589999974	0.800000012	2.890000105	8.800000191	1.139999986
0	1	79	38.70000076	24	110	88	56	0	0	1	1	0	0	0	1	1	0	0	1	1	1	0	0	0	0	0	1	8.170000076	2.200000048	4.559999943	0.879999995	122	0.405000001	0.869000018	7.099999905	0.120999999	0.600000024	185	34.09999847	16.5	0.145999998	0.819999993	1.350000024	0.75999999	0.519999981	0.790000021	2.529999971	4.260000229	0.829999983
1	0	87	37.70000076	24	124	91	48	0	0	1	1	0	0	0	0	0	0	1	0	0	0	0	0	0	0	0	0	13.03999996	3.400000095	3.789999962	0.730000019	99	0.31400001	0.879999995	11.32999992	0.079999998	1.039999962	185	17.60000038	15.80000019	0.202999994	0.569999993	1.100000024	0.439999998	0.400000006	0.589999974	1.909999967	4.690000057	9.93999958
1	1	83	36.59999847	26	84	114	63	0	0	0	0	0	0	0	0	0	0	1	1	0	1	0	0	0	0	0	0	2.799999952	0.899999976	3.940000057		123	0.400000006	0.686999977	1.919999957	0.187999994	0.529999971	101		16.60000038	0.123000003							3.049999952	7.8
0	1	69				125		0	0	0	0	0	0	0	1	0	0	0	1	0	0	0	0	0	0	0	0	6.889999866	0.5	4.429999828	0.870000005	140	0.416999996	0.614000022	4.230000019	0.282000005	1.942999959	227	40.09999847	13.60000038	0.123999998	0.74000001	1.919999957	0.800000012	0.699999988	1.019999981	3.359999895	4.980000019	0.5
0	0	80	37.29999924	22	98	94	50	0	0	0	0	0	0	0	0	0	0	1	1	0	0	0	0	0	0	0	0	3.859999895	0.899999976	2.710000038	0.879999995	98	0.291000009	0.612999976	2.365999937	0.331999987	1.281999946	199	44.59999847	9.399999619	0.165999994	1.600000024	2.039999962	1.299999952	0.670000017	0.579999983	4.03000021	3.059999943	0.589999974
0	1	85	38.09999847	22	88	126		0	0	0	0	0	0	0	0	1	0	0	1	0	0	0	0	0	0	0	1	8.569999695	0.899999976	4.699999809	0.889999986	143	0.430999994	0.870000005	7.455999851	0.063000001	0.540000021	150	41.29999924	16.10000038	0.130999997	1.350000024	1.299999952	1.340000033	0.569999993	0.670000017	3.380000114	5.590000153	1.220000029
0	0	51				130		0	0	1	1	0	0	0	0	0	0	0	0	0	1	0	0	0	0	0	0	6.739999771	0.800000012	4.260000229	0.930000007	130	0.382999986	0.68599999	4.624000072	0.236000001	1.590999961	193	36.79999924	16.60000038	0.128000006	1.179999948	2.400000095	1.070000052	0.74000001	0.699999988	3.900000095	3.400000095	0.219999999
0	1	71	38.29999924	24	112	90	57	0	0	1	1	0	0	0	1	0	0	1	1	0	1	0	0	0	0	0	0	11.03999996	1.799999952	4.789999962	0.75999999	155	0.504000008	0.916000009	10.11299992	0.034000002	0.375	128	34.09999847	16.60000038	0.135000005	1.529999971	2.660000086	1.379999995	0.959999979	1.100000024	4.690000057	5.369999886	0.589999974
0	1	66				132		0	0	0	0	0	0	1	0	0	0	0	0	0	0	0	0	0	0	0	1	4.550000191	1.100000024	4.53000021	1.00999999	141	0.426999986	0.621999979	2.829999924	0.286000013	1.300999999	185	39	9.899999619	0.128000006	1.080000043	2.079999924	1.25	0.709999979	1.700000048	3.829999924	2.640000105	0.74000001
1	1	93		24	122	100	54	0	0	1	1	0	0	0	0	0	1	1	1	0	1	0	1	0	0	1	1	8.539999962	1.799999952	4.679999828	0.779999971	104	0.335999995	0.81400001	6.949999809	0.215000004	1.24000001	276	25.70000076	15.69999981	0.148000002	1.019999981	1.309999943	0.649999976	0.439999998	0.600000024	2.609999895	5.059999943	0.75999999
0	1	79	39.29999924	33	150	94	53	0	0	0	0	0	0	0	1	1	0	1	1	0	0	0	0	0	0	0	0	14.89999962	1.5	3.980000019	1.00999999	118	0.368999988	0.95599997	13.78199959	0.035999998	0.507000029	279	25.70000076	15.89999962	0.118000001	0.670000017	1.019999981	0.50999999	0.50999999	0.810000002	2.299999952	7.849999905	1.429999948
0	1	73	38.59999847	23	118	106	46	0	0	0	0	0	0	0	1	0	0	1	0	0	0	0	0	0	0	1	1	5.71999979	1.799999952	4.320000172	0.949999988	131	0.397000015	0.847000003	4.84499979	0.118000001	0.519999981	124	42.59999847	18.5	0.133000001	1.139999986	2.190000057	1.169999957	0.709999979	1.070000052	3.660000086	4.429999828	1.190000057
0	1	82	37.70000076	20	98	122		0	0	0	0	0	0	0	0	0	0	1	1	0	1	0	1	0	0	1	1	12.93999958	1.700000048	3.920000076	0.910000026	125	0.388999999	0.786000013	9.819999695	0.206	1.769999981	189	31.5	10.89999962	0.160999998	1.309999943	2.339999914	1.139999986	0.709999979	1.059999943	4.03000021	6.429999828	1.230000019
0	0	71	38.79999924	24	114	152	83	0	0	1	1	0	0	0	1	0	0	1	1	0	0	0	0	0	1	0	0	10.63000011	1	3.880000114	0.879999995	120	0.349999994	0.816999972	8.68500042	0.068999998	0.73299998	264	31.60000038	13.89999962	0.116999999	0.959999979	2.200000048	0.75	0.699999988	0.819999993	3.50999999	8.760000229	0.939999998
0	0	64	37.29999924	22	196	102	58	0	0	1	1	0	0	0	1	0	0	0	0	0	0	0	0	0	0	0	0	5.039999962	2	4.059999943		124	0.389999986	0.625999987	3.160000086	0.298000008	1.5	253		16	0.123999998								1.4
0	1	72	40	24	130	121	59	0	0	1	1	0	0	0	0	0	0	1	0	0	0	0	0	0	0	0	0	9.920000076	1.5	4.619999886	0.839999974	140	0.421000004	0.805000007	7.989999771	0.097000003	0.959999979	368	35.20000076	9.300000191	0.137999997	1.019999981	3.210000038	0.899999976	0.879999995	0.980000019	4.539999962	6.440000057	0.949999988
0	1	80	37.20000076	22	102	96	52	0	0	0	0	0	0	0	1	0	0	1	1	0	0	0	0	0	0	1	1	5.050000191	1.100000024	4.650000095		137	0.407000005	0.629000008	3.176000118	0.264999986	1.338000059	175		16.39999962	0.134000003							4.239999771	1.139999986
0	1	55				132		0	0	0	0	0	0	0	0	0	0	0	1	0	1	0	0	0	0	1	0	5.199999809	1.799999952	4.179999828		131	0.397000015	0.472000003	2.450000048	0.419	2.180000067	131		15.80000019	0.120999999								1.4
0	1	77	38.59999847	22	120	132		0	0	1	1	0	1	0	0	0	0	1	1	1	1	0	0	0	0	1	0	15.84000015	1.5	3.880000114	0.860000014	114	0.349000007	0.864000022	12.91800022	0.089000002	1.409999967	471	28.70000076	15.89999962	0.123000003	0.819999993	1.399999976	0.819999993	0.620000005	1.299999952	2.940000057	10.86999989	5.480000019
0	0	77	39	22	110	132		0	0	1	1	0	0	0	0	0	0	1	0	0	0	0	0	0	0	0	0	8.340000153	0.800000012	4.179999828	0.839999974	127	0.409999996	0.722000003	6.020999908	0.238999993	1.552000046	281	37.29999924	12.5	0.143000007	1.340000033	2.609999895	1.730000019	0.930000007	1.370000005	4.489999771	4.349999905	6.440000057
1	1	63	37.20000076	24	98	95	51	0	0	0	0	0	0	0	1	0	0	0	0	0	0	0	0	0	0	0	0	6.869999886	1	4.349999905	0.920000017	135	0.409999996	0.689999998	4.581999779	0.287999988	1.978999972	224	41.09999847	15.5	0.126000002	0.970000029	3.670000076	0.959999979	1.159999967	1.909999967	5.019999981	2.809999943	9.289999962
0	1	52	39.40000153	20	110	117	72	0	0	1	1	0	0	0	1	1	0	1	0	0	0	0	0	0	0	1	1	11.88000011	1.100000024	4.349999905	0.889999986	135	0.397000015	0.82099998	9.753000259	0.335999995	2.127000093	324	35.70000076	11.10000038	0.122000001	1.120000005	2.400000095	0.910000026	0.939999998	0.980000019	3.650000095	7.329999924	1.110000014
1	1	71						0	0	0	0	0	0	0	1	0	0	0	1	0	0	0	0	0	0	0	0	7.929999828		4.860000134		141	0.423999995	0.740999997	5.875999928	0.179000005	1.41900003	264		11.39999962	0.148000002								0.600000024
0	1	46				142		0	0	0	0	0	0	0	0	0	0	0	0	0	0	0	0	0	0	0	1	5.139999866		4.489999771		146	0.414000005	0.625	3.210000038	0.284000009	1.460000038	178		13.80000019	0.114								1.4
0	1	85	37	20	68	108	53	0	0	0	1	0	0	0	0	0	0	0	0	0	0	0	0	0	0	0	1	6.550000191	1.399999976	3.380000114	0.920000017	73	0.254000008	0.772000015	5.05700016	0.153999999	0.781000018	224	38.90000153	11.19999981	0.219999999	1.00999999	2.180000067	1.169999957	0.819999993	1.600000024	3.859999895	2.960000038	3.00999999
0	0	83	38.40000153	22	95	114	56	0	0	0	0	0	0	0	0	0	0	0	1	0	0	0	0	0	0	0	0	6.75	0.699999988	3.849999905		122	0.388999999	0.786000013	5.306000233	0.166999996	1.126999974	134		17	0.119999997							3.160000086	16
0	1	84	39.70000076	22	98	120	61	0	0	0	0	0	0	0	0	1	0	0	0	0	0	0	0	0	1	1	0	8.920000076	1.5	4.610000134	0.839999974	138	0.404000014	0.880999982	7.859000206	0.116999999	0.713999987	156	33	16.29999924	0.125	1.279999971	2.730000019	1.080000043	1.110000014	0.970000029	4.920000076	6.880000114	1.210000038
0	0	57		20	91	140		0	0	0	0	1	0	0	1	0	0	0	1	0	1	0	0	0	0	0	0	5.869999886	1.100000024	4.150000095	0.939999998	125	0.377999991	0.626999974	3.680000067	0.245000005	1.437999964	286	36.90000153	10.39999962	0.129999995	1.370000005	2.769999981	1.529999971	0.99000001	1.879999995	4.860000134	3.549999952	0.660000026
1	1	69	37.09999847	34	100	83	46	0	0	1	1	0	0	0	0	0	0	1	0	0	1	0	0	0	0	1	1	11.90999985	1.399999976	5.25	0.800000012	143	0.458999991	0.810000002	9.182999611	0.214000002	1.881999969	249	31.70000076	16	0.163000003	0.850000024	2.170000076	0.810000002	0.720000029	0.790000021	3.299999952	5.789999962	4.03000021
0	1	83	37.29999924	28	121	93	44	0	0	1	1	0	0	0	1	0	0	1	1	0	1	0	0	0	0	1	0	11.63000011	2	4.010000229	0.889999986	110	0.342000008	0.825999975	9.605999947	0.195999995	1.445000052	324	28.79999924	15.39999962	0.126000002	0.850000024	1.879999995	0.889999986	0.629999995	0.699999988	3.140000105	6.829999924	10.39000034
1	1	75	37.90000153	28	113	72	34	0	0	1	1	0	0	0	1	0	0	0	1	0	0	0	0	0	0	0	1	14.93999958	2	4.889999866	0.850000024	150	0.439999998	0.904999971	13.52099991	0.231000006	0.978999972	217	30	15.89999962	0.142000005	0.479999989	1.909999967	0.529999971	0.829999983	1.039999962	3.019999981	4.409999847	1.820000052
0	1	66	37.5	35	188	93	59	0	0	0	0	0	0	0	1	1	0	0	0	0	0	0	0	0	0	0	0	15.61999989	2.599999905	4.480000019		131	0.404000014	0.801999986	12.52700043	0.148000002	2.312000036	587		15.69999981	0.133000001							6	1.25
0	1	75				123		0	0	0	0	0	0	0	0	0	0	1	0	0	1	0	0	0	0	1	1	8.43999958	1.600000024	4.619999886	0.870000005	148	0.43900001	0.755999982	6.381000042	0.164000005	1.383999944	240	40.20000076	10.60000038	0.131999999	1.289999962	2.25999999	1.279999971	0.699999988	0.670000017	4.039999962	2.75	0.639999986
0	1	65	37.40000153	22	108	106	63	0	0	1	1	0	0	0	0	0	0	0	1	0	1	0	0	0	1	1	1	8.119999886	2.400000095	4.179999828	0.850000024	123	0.38499999	0.888000011	6.869999886	0.142000005	0.879000008	214	43.09999847	11.30000019	0.138999999	1.029999971	3.430000067	1.00999999	1.350000024	2.380000114	5.559999943	4.309999943	0.75999999
0	0	79	37.29999924	24	84	139	73	1	0	0	0	0	0	0	0	0	0	0	0	0	1	0	1	0	0	0	0	4.789999962		4.070000172		133	0.400999993	0.647000015	3.099999905	0.254000008	1.220000029	206		16.60000038	0.122000001							3.680000067	0.519999981
0	1	77				124		0	0	0	0	0	0	0	1	0	0	0	0	0	0	0	0	0	0	0	1	18.95999908	1.700000048	4.809999943	0.870000005	153	0.460999995	0.897000015	17.00699997	0.202000007	1.167999983	267	36.5	16.10000038	0.127000004	1.25	2.950000048	1.049999952	0.949999988	1.019999981	4.360000134	5.210000038	0.810000002
0	0	66	36.20000076	24	105	100	52	0	0	0	0	0	0	0	0	0	0	0	1	0	0	0	0	0	0	0	0	13.39999962	1.799999952	3.940000057		107	0.349000007	0.790000021	10.58600044	0.159999996	2.144000053	270		15.80000019	0.128999993							3.470000029	1.4
0	0	67		20	88	122		0	0	1	1	0	0	0	0	0	0	1	0	1	1	0	0	0	0	0	0	5.579999924	1.799999952	4.769999981	0.949999988	145	0.449000001	0.565999985	3.157999992	0.338999987	1.89199996	99	36	14.5	0.129999995	1.440000057	2.269999981	1.190000057	0.699999988	0.74000001	4.039999962	3.00999999	0.550000012
1	0	85	37.5	22	130	111	69	0	1	0	0	0	0	0	1	1	0	0	1	0	0	0	1	0	0	0	0	7.670000076	1.100000024	4.150000095	0.819999993	122	0.381000012	0.808000028	6.197000027	0.270999998	2.072999954	361	36.79999924	10.5	0.142000005	0.720000029	3.339999914	0.730000019	1.159999967	1.440000057	4.679999828	5.389999866	2.710000038
1	0	80	38	22	119	90	42	0	0	1	1	0	0	0	0	0	0	1	0	0	0	0	0	0	0	0	1	7.920000076	2.099999905	4.989999771	0.819999993	129	0.439999998	0.879000008	6.961999893	0.059999999	0.474999994	129	30.10000038	16.20000076	0.150000006	0.529999971	1.450000048	0.600000024	0.610000014	1.059999943	2.559999943	2.450000048	2.109999895
1	1	74		29	88	88	50	0	0	1	1	0	0	0	0	0	0	1	0	0	0	0	0	0	0	1	0	4.590000153	1.399999976	4.570000172	0.980000019	134	0.428000003	0.666999996	3.062000036	0.326000005	1.291000009	165	37.70000076	18.29999924	0.149000004	1.929999948	2.420000076	1.700000048	0.800000012	0.75	4.769999981	4.079999924	1.279999971
0	1	60	37.59999847	20	112	112	62	0	0	1	1	0	0	0	1	0	0	1	0	0	0	0	0	0	1	1	0																						1.4
0	0	68	40	22	108	111	60	0	1	0	0	0	0	0	0	1	0	0	0	0	0	0	0	0	0	0	0	8.43999958	1.200000048	3.599999905	0.870000005	123	0.354000002	0.901000023	7.599999905	0.430999994	2.019999981	221	34.90000153	16	0.130999997	1.50999999	2.329999924	0.959999979	0.75	1.129999995	3.650000095	6.71999979	3.160000086
1	1	81	37.40000153	24	110	115	60	0	0	1	1	1	0	0	0	0	0	0	1	1	0	0	0	0	0	1	1	3.589999914		3.390000105	0.899999976	98	0.300999999	0.596000016	2.140000105	0.294999987	1.059999943	86	28.70000076	11.69999981	0.141000003	0.850000024	1.450000048	0.899999976	0.5	1.299999952	2.920000076	4.070000172	1.659999967
0	0	80	39.70000076	22	112	120	70	1	0	0	0	0	0	0	1	0	0	0	0	0	0	0	0	0	0	0	0	7.130000114		3.460000038	0.860000014	108	0.32100001	0.859000027	6.119999886	0.246999994	0.781000018	247	27.79999924	16.5	0.127000004	0.939999998	2.680000067	0.689999998	0.920000017	1.850000024	4.320000172	5.329999924	10.56000042
0	0	71				122		0	0	1	0	0	0	0	0	0	0	0	0	0	0	0	0	0	1	0	0	19.88999939	1.899999976	4.659999847	0.939999998	145	0.432000011	0.847000003	16.84700012	0.090999998	1.809999943	232	40.09999847	16.20000076	0.137999997	1.769999981	2.960000038	2.109999895	1.059999943	1.539999962	5.369999886	4.349999905	1.809999943
0	1	77	39.70000076	48	144	72	45	0	0	0	0	0	0	0	1	0	0	1	0	0	0	0	0	0	0	1	0	18.62000084	2.099999905	4.769999981	1.029999971	157	0.444000006	0.913999975	17.0189991	0.144999996	1.080000043	317	35.79999924	16.60000038	0.120999999	1.710000038	2.160000086	1.039999962	0.860000014	0.829999983	4.409999847	7.239999771	0.980000019
0	1	81		24	106	99	56	0	0	1	1	0	0	0	1	0	1	1	0	0	0	0	0	0	0	0	0	6.420000076	1.399999976	4.190000057	0.709999979	128	0.405000001	0.745999992	4.789000034	0.130999997	0.841000021	128	37.5	12.60000038	0.123000003	1.159999967	1.639999986	1.149999976	0.579999983	0.819999993	3.420000076	3.460000038	0.560000002
1	1	68	39.09999847	22	118	90	47	0	0	0	0	0	1	0	1	0	0	1	0	1	0	0	0	0	0	0	0	16.62000084	2.099999905	4.210000038	0.810000002	131	0.38499999	0.823000014	13.68000031	0.179000005	2.549999952	267	30.39999962	15.69999981	0.127000004	1.070000052	1.590000033	0.75	0.479999989	0.560000002	3.00999999	6.690000057	4.050000191
0	1	57	38	20	100	124	67	0	0	1	1	0	1	0	1	0	0	0	0	0	0	0	0	0	0	1	0																						1.4
0	0	72	37.20000076	20	90	134	61	0	0	0	0	0	0	0	1	0	0	0	0	1	1	0	0	0	0	0	1	6.590000153	2.5	3.950000048	0.769999981	118	0.354999989	0.61500001	4.052999973	0.326000005	2.148000002	212	38.90000153	12.19999981	0.123000003	0.850000024	1.200000048	1.24000001	0.649999976	6.570000172	4.070000172	3.460000038	0.689999998
1	1	86	36.20000076	28	141	92	54	1	0	1	1	0	0	0	1	0	0	0	0	0	1	1	1	0	1	1	1	10.36999989	11.10000038	4.769999981	0.939999998	154	0.462000012	0.788999975	8.180000305	0.165999994	1.519999981	150	38.40000153	17.29999924	0.131999999	0.839999974	2.430000067	0.75	0.850000024	0.879999995	3.980000019	4.980000019	12.60999966
0	1	81	36.40000153	24	110	103	56	0	0	1	1	0	0	0	1	0	0	1	1	1	1	0	0	0	1	1	0	11.71000004	1	3.450000048	0.930000007	102	0.317000002	0.790000021	9.251000404	0.201000005	1.758999944	204	34.09999847	15.69999981	0.142000005	1.169999957	0.540000021	0.930000007	0.239999995	0.560000002	2.069999933	4.550000191	20
0	0	76	37.79999924	28	121	87	46	0	0	1	1	0	0	0	0	0	0	1	1	0	1	0	0	0	0	0	0	2.900000095	3	4.46999979	0.850000024	130	0.432000011	0.86500001	2.509000063	0.119999997	0.244000003	137	36.59999847	12.89999962	0.141000003	2.230000019	2.150000095	1.830000043	0.75	0.879999995	4.579999924	3.200000048	2.690000057
0	1	76	38.5	24	122	90	50	0	0	1	0	0	0	0	0	0	0	0	0	0	0	0	0	0	0	0	0	5.699999809	2.5	4.039999962		126	0.395000011	0.873000026	4.980000019	0.115999997	0.660000026	156		16.60000038	0.130999997							2.319999933	7.329999924
0	1	67	37	30	115	84	36	0	0	1	1	0	0	0	0	0	0	1	0	0	0	0	0	0	0	1	0	4.670000076	1.200000048	4.739999771	0.889999986	137	0.416000009	0.592999995	2.769000053	0.185000002	0.864000022	138	35.59999847	16.29999924	0.138999999	0.980000019	2.599999905	0.839999974	1	1.029999971	4.300000191	4.940000057	0.620000005
0	1	67	37.5	18	88	128	71	0	0	0	0	1	0	0	0	0	0	0	0	0	0	0	0	0	0	1	1	9.079999924	1.200000048	4.199999809	0.790000021	140	0.412	0.714999974	6.492000103	0.211999997	1.761999965	241	34.70000076	10.69999981	0.128999993	1.279999971	1.200000048	1.169999957	0.519999981	0.620000005	3.079999924	4.71999979	0.860000014
1	0	66	38.40000153	20	90	114	74	0	0	1	1	0	0	0	1	0	0	0	0	0	0	0	0	0	0	0	0	11.80000019	4.199999809	5.079999924		146	0.425000012	0.842999995	9.94699955	0.142000005	1.203999996	224		16.39999962	0.140000001							3.410000086	6.820000172
0	0	53				112		0	0	1	0	0	0	0	0	0	0	0	0	0	1	0	0	0	0	0	0	3.910000086		4.059999943	0.920000017	122	0.370999992	0.671999991	2.630000114	0.284000009	0.930000007	128	40.09999847	13.80000019	0.125	1.059999943	2.450000048	1.019999981	0.75999999	1.529999971	3.829999924	2.319999933	0.239999995
0	1	71	37	26	85	106	44	0	0	0	0	0	0	0	1	0	0	0	0	0	0	0	0	0	0	0	0	4.619999886		4.119999886		128	0.393999994	0.611999989	2.803999901	0.294	1.35800004	193		16.10000038	0.123999998							1.629999995	16
0	0	62				114		0	0	0	1	0	0	0	1	0	0	1	0	0	0	0	0	0	0	0	1	5.289999962	0.800000012	4.809999943	0.980000019	144	0.432000011	0.640999973	3.391000032	0.268000007	1.378000021	224	41.40000153	14.10000038	0.120999999	1.200000048	2.460000038	1.399999976	0.790000021	1.169999957	4.239999771	4.329999924	0.720000029
0	0	51	38.40000153	22	96	90	52	0	0	0	0	0	0	0	0	0	0	0	0	0	0	0	0	0	0	0	0	8.270000458		4.550000191	0.850000024	100	0.323000014	0.823000014	6.574999809	0.120999999	1.001000047	223	41.70000076	15.39999962	0.164000005	1.330000043	1.340000033	0.730000019	0.400000006	0.330000013	2.99000001	2.950000048	1.110000014
0	0	65	36.5	20	88	123	69	0	0	0	0	0	0	0	0	0	0	1	0	0	0	0	0	0	0	0	0	8.06000042	1.399999976	4.429999828	0.860000014	133	0.398000002	0.623000026	5.020999908	0.326000005	2.450000048	242	41	15.89999962	0.119000003	0.910000026	2.420000076	0.720000029	0.810000002	0.810000002	4.059999943	5.929999828	1.139999986
1	0	51	37.29999924	20	122	94	50	0	0	1	1	0	0	0	1	0	0	1	0	0	1	0	0	0	1	0	0	7.440000057		4.360000134	0.839999974	126	0.386999995	0.816999972	6.078000069	0.116999999	0.870000005	156	35.79999924	15.89999962	0.131999999	1.080000043	2.329999924	1.120000005	0.839999974	0.920000017	4.159999847	3.710000038	1.379999995
0	1	73				115		0	0	0	0	0	0	0	0	0	0	0	1	0	1	0	0	0	0	1	1	7.789999962	0.899999976	4.159999847	0.980000019	123	0.377999991	0.716000021	5.578000069	0.211999997	1.480000019	305	43.09999847	10.89999962	0.127000004	1.120000005	2.730000019	1.399999976	0.99000001	1.220000029	4.769999981	4.730000019	0.930000007
1	1	69	37	22	96	114	57	0	1	0	0	0	0	0	0	0	0	0	1	0	1	0	0	0	0	1	1	6.949999809	1.700000048	5.329999924	0.870000005	141	0.441000015	0.888999999	6.179999828	0.324999988	1.149999976	218	39.09999847	16.39999962	0.136999995	1.029999971	1.929999948	1.070000052	0.970000029	4.519999981	5.139999866	2.269999981	0.360000014
0	0	56				116		0	0	0	0	0	0	0	0	0	0	0	0	0	1	0	0	0	0	0	0	4.210000038	1.299999952	4.489999771	0.910000026	137	0.393999994	0.354999989	1.49000001	0.556999981	2.339999914	178	38.90000153	16.10000038	0.130999997	1.029999971	1.320000052	1.059999943	0.460000008	3.75999999	3.170000076	2.75999999	0.400000006
1	0	69	38.5	26	110	104	55	0	0	0	0	0	0	0	0	0	0	0	0	0	0	0	0	0	0	0	0	13.22000027	1.600000024	3.460000038	0.879999995	102	0.312000006	0.88499999	11.69999981	0.136999995	1.745000005	246	40.20000076	16.10000038	0.136000007	1.659999967	2.289999962	1.659999967	0.810000002	0.980000019	4.190000057	5.389999866	5.849999905
0	1	81		24	77	121	56	0	0	1	1	0	0	0	1	0	0	1	1	0	0	0	0	0	0	0	0	8.079999924	1.100000024	5.289999962	0.949999988	167	0.495000005	0.810000002	6.539999962	0.196999997	1.559999943	126	40.59999847	16.79999924	0.125	1.610000014	1.889999986	1.299999952	0.529999971	0.610000014	3.839999914	2.569999933	0.400000006
0	0	81	37.5	28	120	106	77	0	0	0	0	0	0	0	1	0	0	1	0	0	0	0	0	0	0	0	0	6.590000153	2	4.730000019		148	0.456	0.795000017	5.238999844	0.157000005	1.034999967	118		17.20000076	0.135000005							2.25	6.380000114
0	1	81	38.79999924	38	110	105	56	0	1	0	0	0	0	0	1	0	0	1	1	0	0	0	0	0	0	1	0	5.179999828	1.399999976	3.430000067	0.860000014	104	0.326000005	0.879999995	4.558000088	0.07	0.363000005	131	37.79999924	16.70000076	0.126000002	1.159999967	2.019999981	0.850000024	0.75	0.839999974	3.670000076	7.21999979	0.479999989
0	1	79		26	110	120	60	0	1	1	1	0	0	0	0	0	0	1	0	0	0	0	0	0	0	1	1																						1.4
0	1	36	37.40000153	22	110	124	81	0	1	1	0	0	0	0	0	0	0	0	1	0	0	0	0	0	0	0	0	9.010000229		5.389999866	1.039999962	164	0.490999997	0.675000012	4.760000229	0.395999998	3.569999933	252	45.5	16.10000038	0.122000001	0.810000002	3.599999905	0.910000026	1.210000038	3.74000001	6.099999905	3.089999914	1.159999967
0	0	91	36.79999924	20	106	115	42	0	0	0	0	0	0	0	0	0	0	1	1	0	0	0	0	0	0	1	1	5.96999979	1.200000048	4.53000021	0.839999974	145	0.411000013	0.684000015	4.079999924	0.248999998	1.450000048	163	32.40000153	16.29999924	0.133000001	0.920000017	2.799999952	0.870000005	0.790000021	1.190000057	4.190000057	4.380000114	0.879999995
1	1	75	37.40000153	33	122	85	50	0	0	1	1	0	0	0	0	0	0	1	1	0	0	0	0	0	0	0	1	10.89000034	1	3.49000001	0.839999974	114	0.331	0.841000021	9.157999992	0.180000007	1.27699995	265	36.09999847	16.60000038	0.144999996	0.75999999	3.109999895	0.949999988	1.289999962	1.929999948	5.110000134	5.380000114	1.220000029
0	1	80	38	25	89	90	46	0	0	0	0	0	0	0	1	1	0	1	1	0	0	0	0	0	0	0	0	14.27000046	1.600000024	4.090000153	0.910000026	138	0.407000005	0.878000021	12.52900028	0.118000001	1.39199996	114	36.09999847	16.10000038	0.142000005	1.429999948	1.179999948	1	0.519999981	1	3.269999981	2.609999895	0.829999983
0	1	55	38.59999847	24	108	102	54	0	0	1	0	0	0	0	0	0	0	0	0	0	0	0	0	0	0	0	1	10.53999996	1.100000024	4.119999886	0.910000026	132	0.411000013	0.898999989	9.475000381	0.046999998	0.495000005	204	36.09999847	15.89999962	0.122000001	1.610000014	1.25	1.049999952	0.550000012	0.699999988	3.460000038	7.940000057	0.709999979
0	1	88	37	22	120	103	56	0	0	1	1	0	0	0	1	0	0	1	1	0	0	0	0	0	1	0	0	6.059999943	1.600000024	5.019999981	1	155	0.442999989	0.709999979	3.910000086	0.270999998	1.639999986	123	39.59999847	15.89999962	0.135000005	0.839999974	2.730000019	0.879999995	0.889999986	0.939999998	4.159999847	3.539999962	0.449999988
0	0	63	37.5	28	102	91	41	0	0	1	0	0	0	0	0	0	0	1	0	0	1	0	0	0	0	0	0	10.30000019	6.400000095	5.21999979	1	151	0.505999982	0.83099997	8.477000237	0.207000002	1.792999983	218	41.09999847	16.20000076	0.141000003	2.890000105	2.369999886	2.930000067	0.889999986	0.730000019	5.860000134	4.139999866	0.720000029
0	1	67	37.40000153	22	85	105	43	0	0	1	1	0	0	0	1	0	0	1	1	0	0	0	0	0	0	0	0	10.14000034	1	5.039999962	0.939999998	157	0.48300001	0.640999973	6.5	0.294999987	2.799999952	224	32.5	16.89999962	0.137999997	1.019999981	2.99000001	0.870000005	0.930000007	1.230000019	4.599999905	6.210000038	1.039999962
0	1	82	37.90000153	28	172	92	44	0	0	1	1	0	0	0	0	0	0	1	1	1	0	0	0	0	0	0	0	10.63000011	1.200000048	4.360000134	0.800000012	134	0.409000009	0.859000027	9.130999565	0.114	0.772000015	135	34.5	16.89999962	0.142000005	1.25999999	1.720000029	1.110000014	0.629999995	0.870000005	3.430000067	5.150000095	0.769999981
1	1	90	36.90000153	32	152	141	89	0	0	1	1	0	0	0	1	0	0	0	0	0	0	0	0	0	0	0	0	6.699999809	1.399999976	4.059999943		125	0.393999994	0.739000022	4.951000214	0.199000001	1.332999945	234		16	0.142000005							3.380000114	2.640000105
0	1	45				112		0	0	0	0	0	0	0	0	0	0	0	0	0	1	0	0	0	0	0	0	6.119999886	1.200000048	4.610000134	1.090000033	138	0.411000013	0.54400003	3.328999996	0.282999992	1.731999993	185	42.90000153	14.19999981	0.130999997	0.75	1.559999943	0.889999986	0.660000026	2.390000105	3.279999971	2.359999895	1.200000048
0	0	80	39.5	26	136	81	33	0	0	0	0	0	0	0	0	0	1	0	1	0	1	0	0	0	0	0	1	14.01000023	2.799999952	3.599999905	0.800000012	136	0.425999999	0.546000004	7.382999897	0.50999999	6.177999973	282	36.70000076	16.70000076	0.177000001	0.709999979	1.429999948	0.829999983	0.620000005	1.929999948	2.640000105	4.670000076	1.940000057
1	0	78	37.5	25	116	92	54	0	0	0	0	0	0	0	0	0	0	1	1	0	1	0	0	0	0	0	0	9.159999847	1.100000024	4.440000057	0.620000005	131	0.407999992	0.810000002	7.420000076	0.179000005	1.36500001	235	34.5	16.39999962	0.137999997	1.039999962	2.869999886	1.159999967	1.029999971	1.179999948	4.78000021	6.090000153	0.870000005
0	0	62				112		1	0	1	0	0	0	0	1	0	0	0	0	0	1	0	0	0	0	0	0	6.210000038	1.200000048	4.429999828	0.939999998	134	0.400999993	0.800999999	4.973999977	0.160999998	1	307	45.29999924	11.5	0.127000004	1.220000029	2.559999943	1.559999943	0.879999995	1.870000005	4.789999962	2.940000057	0.49000001
1	1	80	39.09999847	28	111	90	42	0	0	0	0	0	0	0	0	0	1	1	1	0	1	0	0	0	0	0	0	4.28000021	1.700000048	3.690000057		109	0.335000008	0.898000002	3.842999935	0.071999997	0.307999998	302	36.09999847	8.800000191	0.135000005	1.039999962	2.119999886			0.930000007	3.769999981	4.429999828	3.190000057
0	0	61	36.90000153	20	92	155	63	0	0	0	0	0	0	0	0	0	0	0	0	0	0	0	0	0	0	0	0	11.98999977	0.899999976	4.230000019		136	0.405000001	0.734000027	8.800000191	0.203999996	2.450000048	191		15.60000038	0.118000001							3.720000029	1.4
0	1	79	37.5	24	108	113	57	0	0	0	0	0	0	0	0	0	0	1	0	0	1	0	0	0	0	1	0	8.930000305	1.100000024	5.019999981	0.949999988	149	0.456999987	0.888000011	7.929999828	0.172999993	1.24000001	278	39.70000076	13.30000019	0.143999994	1.220000029	2.849999905	1.25	1.019999981	0.800000012	4.449999809	4.679999828	0.870000005
0	1	79	36.40000153	28	106	90	45	0	0	1	1	0	1	0	0	0	0	1	1	0	1	0	0	0	0	0	0	6.71999979	1	4.409999847	0.980000019	110	0.361999989	0.674000025	4.468999863	0.218999997	1.472000003	269	31.39999962	15.30000019	0.159999996	1.370000005	1.379999995	1.24000001	0.620000005	0.649999976	3.359999895	5.360000134	2.00999999
0	1	80	38.09999847	26	122	93	48	0	0	0	0	0	0	0	0	0	0	1	1	0	1	0	0	0	0	1	1	6.840000153	2.099999905	5.53000021	0.949999988	159	0.529999971	0.671000004	4.590000153	0.298999995	1.56099999	160	36	16	0.140000001	0.639999986	1.539999962	0.579999983	0.579999983	0.860000014	2.660000086	7.480000019	1.190000057
1	0	71	37.29999924	24	119	90	53	0	0	0	0	0	0	0	0	0	0	0	0	0	1	0	0	0	0	0	0	11.39999962	1.5	4.539999962		140	0.425000012	0.704999983	8.039999962	0.338999987	2.779999971	152		17.79999924	0.133000001							4.349999905	8.7
0	0	79	37.5	30	122	92	42	0	0	1	1	0	0	0	0	0	0	1	0	0	0	0	0	0	0	0	0	8.029999733	1	5.300000191		155	0.512000024	0.861000001	6.909999847	0.082000002	0.569999993	129	34.90000153	16.70000076	0.143000007							2.109999895	1.4
0	1	36	36.29999924	20	84	134	87	0	0	0	0	0	0	0	0	0	0	0	0	0	1	0	0	0	0	0	1	5.960000038		5.429999828	1.019999981	175	0.495999992	0.51700002	3.08100009	0.393000007	2.342000008	239	50.09999847	10.89999962	0.116999999	1.110000014	4.53000021	1.269999981	1.350000024	2.420000076	6.340000153	2.609999895	0.639999986
0	0	32	38	20	96	114		0	0	0	0	0	0	0	1	0	0	0	0	0	0	0	0	0	0	0	0	23.55999947	3.200000048	4.460000038	0.730000019	129	0.395000011	0.890999973	20.99200058	0.162	2.375	290	38.59999847	13.89999962	0.136999995	1.679999948	1.860000014	2.160000086	0.680000007	2.25999999	4.630000114	3.099999905	11.81999969
0	1	77	37.20000076	26	113	84	48	0	0	0	1	0	0	0	1	0	1	1	1	0	1	0	1	0	0	1	1	6.650000095	2.200000048	4.159999847	0.930000007	120	0.381999999	0.850000024	5.652999878	0.250999987	1.248000026	178	39.29999924	16.29999924	0.138999999	1.340000033	1.649999976	1.029999971	0.620000005	0.529999971	3.539999962	2.890000105	9.470000267
0	1	72	36.5	20	70	126	67	0	0	1	0	1	0	0	0	0	0	0	0	0	0	0	0	0	0	1	1	6.179999828	1.899999976	4.619999886	0.899999976	140	0.414999992	0.531000018	3.282000065	0.342999995	2.119999886	186	38.70000076	16.5	0.134000003	0.860000014	2.849999905	1.169999957	1	3.480000019	4.980000019	2.660000086	0.540000021
0	1	46				117		0	0	1	1	0	0	0	0	0	0	0	0	0	0	0	0	0	0	1	1	6.510000229		5.079999924	0.939999998	156	0.476000011	0.619000018	4.03000021	0.326999992	2.039999962	302	45.70000076	11.10000038	0.120999999	1	3.710000038	0.949999988	0.99000001	1.950000048	5.440000057	2.349999905	0.219999999
0	1	81	37.09999847	32	114	86	43	0	0	1	1	0	0	0	1	0	0	1	0	0	1	0	1	0	0	1	0	6.900000095	2.099999905	4.449999809	0.899999976	134	0.418000013	0.879999995	6.072000027	0.147	0.899999976	97	31.10000038	15.80000019	0.174999997	0.589999974	2.160000086	0.600000024	0.879999995	1.159999967	3.160000086	2.319999933	20
0	1	50	36.90000153	22	86	108	64	0	0	0	0	0	0	0	0	0	0	0	0	0	0	0	0	0	0	0	1	5.230000019	1.299999952	5.400000095	0.930000007	160	0.476999998	0.653999984	3.420000076	0.272000015	1.422999978	187	45.40000153	17.5	0.123999998	0.980000019	3.460000038	1.029999971	1.129999995	2.019999981	5.050000191	2.390000105	0.449999988
0	1	77	37	22	88	90	44	0	0	1	1	0	0	0	1	0	0	1	0	0	1	0	0	0	0	1	0	5.369999886	1.5	4.670000076	0.980000019	150	0.486000001	0.768999994	4.130000114	0.137999997	0.740999997	127	39.20000076	16.20000076	0.178000003	1.159999967	4.070000172	0.949999988	1.169999957	0.910000026	6.130000114	2.900000095	1.039999962
0	1	75	36.90000153	22	98	117	57	0	0	1	1	0	0	0	0	0	0	1	1	1	0	0	0	0	1	1	1	5.71999979	1.299999952	4.150000095	0.790000021	131	0.389999986	0.754000008	4.313000202	0.206	1.050999999	176	33.20000076	10.89999962	0.120999999	0.800000012	2.039999962	0.870000005	0.790000021	1.169999957	3.430000067	4.539999962	1.090000033
0	1	82	37.5	26	118	100	64	1	0	1	0	0	0	0	1	0	0	1	1	0	0	0	0	0	0	1	0	10.40999985	0.699999988	4.860000134	0.819999993	138	0.416999996	0.908999979	9.460000038	0.071999997	0.649999976	122	35.29999924	16	0.130999997	1.710000038	2.059999943	1.350000024	0.649999976	0.620000005	4.050000191	5.380000114	0.670000017
0	0	82	38.20000076	22	108	132	72	0	0	1	1	0	0	0	1	0	0	1	0	0	0	0	0	0	0	0	0	20.92000008	3.099999905	3.930000067	1.049999952	121	0.382999986	0.907999992	17.71500015	0.136000007	2.092000008	333	36	15.69999981	0.130999997	1.350000024	0.879999995	1.190000057	0.419999987	0.829999983	2.829999924	6.179999828	0.680000007
1	1	74	37.40000153	29	112	86	50	0	0	1	1	0	0	0	0	0	0	1	0	0	0	0	0	0	1	1	1	7.900000095	2.799999952	5.159999847	0.870000005	147	0.477999985	0.874000013	6.616000175	0.224000007	1.769999981	217	38.29999924	15.89999962	0.130999997	1.039999962	2.859999895	0.930000007	0.829999983	0.870000005	4.21999979	5.429999828	2.069999933
0	1	72	36.5	20	88	157	74	0	0	1	1	0	1	0	1	0	0	0	0	0	0	0	0	0	0	0	0	4.010000229		4.699999809	0.930000007	140	0.421999991	0.662	2.654999971	0.256999999	1.031000018	196	37.40000153	14.80000019	0.123000003	0.980000019	2.589999914	1.120000005	0.939999998	1.419999957	4.400000095	4.119999886	1.070000052
1	0	77	36.90000153	35	107	101	69	0	0	0	0	0	0	0	1	0	0	0	1	0	0	0	0	0	0	0	0	10.22000027	4.199999809	3.650000095		112	0.335999995	0.925999999	9.463999748	0.046999998	0.479999989	149		16.70000076	0.128999993							2.980000019	3.569999933
1	0	88	36.59999847	32	134	92	51	0	0	0	0	0	0	0	0	0	0	0	1	0	0	0	0	0	0	0	0	10.86999989	1	3.569999933	0.829999983	107	0.32100001	0.912	9.913000107	0.141000003	0.74000001	335	35.70000076	16	0.148000002	1.450000048	3.029999971	1.610000014	0.930000007	1.330000043	5.179999828	4.340000153	7
0	1	69	40.29999924	39	140	79	42	0	0	1	0	0	0	0	1	0	0	0	0	0	0	0	0	0	0	0	0	24.62000084	4.699999809	3.029999971	0.75	96	0.293000013	0.920000017	20.16399956	0.42899999	3.34800005	214	34.40000153	16.79999924	0.204999998	0.689999998	2.25999999	0.639999986	0.800000012	1.850000024	3.559999943	5.099999905	15.81000042
0	1	61	36.79999924	22	92	90	55	0	0	0	0	0	0	0	0	0	0	0	0	0	0	0	0	0	0	1	1	4.019999981	1	4.239999771	0.910000026	142	0.432999998	0.856000006	3.440000057	0.180000007	0.680000007	160	38	17	0.131999999	1.269999981	3.079999924	1.159999967	0.879999995	1.570000052	4.760000229	3.690000057	0.219999999
0	0	47				115		0	0	0	0	0	0	0	0	0	0	0	0	0	0	0	0	0	0	0	0	4.940000057	0.899999976	3.640000105	0.800000012	113	0.324999988	0.730000019	3.609999895	0.216000006	1.070000052	284	35.70000076	15.69999981	0.128999993	1.480000019	2.420000076	1.159999967	0.680000007	0.769999981	4.300000191	2.319999933	0.219999999
0	1	59	36.40000153	20	82	124	84	1	0	1	1	0	0	0	1	0	0	0	1	0	0	0	0	0	1	1	1	7.940000057	1.5	4.909999847	0.879999995	158	0.458000004	0.800000012	6.352000237	0.182999998	1.151000023	313	34.40000153	11.10000038	0.125	0.600000024	2.25999999	0.660000026	0.75	0.879999995	3.319999933	5.809999943	1.090000033
0	1	62	39.90000153	28	117	100	62	0	0	0	0	0	0	0	1	1	0	0	0	1	0	0	0	0	0	0	1	10.72000027	1.299999952	4.309999943	0.99000001	137	0.388999999	0.935000002	9.593999863	0.158999994	0.824999988	295	30.89999962	16.79999924	0.126000002	0.550000012	2.720000029	0.689999998	1.110000014	2.170000076	3.900000095	10.27000046	12.10999966
0	1	78	37.90000153	20	116	116		0	0	0	0	1	0	0	0	0	0	0	1	0	1	1	1	0	0	0	0	15.51000023	2.400000095	5.610000134	0.75	171	0.50999999	0.894999981	13.88000011	0.202000007	1.279999971	68	36.09999847	15.89999962	0.135000005	0.829999983	1.700000048	0.720000029	0.589999974	1.190000057	3.160000086	4.050000191	0.319999993
0	0	71	38.29999924	42	146	94	64	0	0	0	1	0	0	0	0	0	1	1	1	0	0	0	1	0	0	0	0	14.56999969	1	3.619999886	0.670000017	104	0.317000002	0.958999991	13.12800026	0.064999998	0.947000027	451	31.10000038	15.60000038	0.133000001	1.320000052	1.090000033	0.980000019	0.479999989	0.579999983	3.069999933	8.100000381	8.619999886
1	1	79	38	48	131	84	39	0	0	1	1	0	0	0	1	0	0	1	1	0	0	0	0	0	0	1	0	13.14000034	1.700000048	4.519999981	0.819999993	141	0.435000002	0.861000001	10.89299965	0.103	0.850000024	424	34.90000153	16	0.141000003	1.149999976	2.50999999	0.970000029	0.899999976	0.970000029	3.920000076	8.920000076	1.830000043
0	0	64	38.59999847	34	146	64	35	0	0	1	1	0	0	0	1	0	0	1	1	0	0	0	0	0	0	0	0	12.88000011	4	3.980000019	0.910000026	125	0.400000006	0.902999997	11.42000008	0.116999999	1.179999948	431	35.90000153	16.70000076	0.141000003	1.179999948	2.670000076	1.00999999	0.970000029	1.75	4.559999943	7.090000153	1.629999995
1	0	68	37.20000076	22	99	105	64	0	0	0	0	0	0	0	0	0	0	0	1	0	0	0	0	0	0	0	0	6.210000038	1	4.349999905		133	0.388999999	0.606000006	3.763000011	0.326999992	2.030999899	212		17	0.126000002								8.7
0	1	65				117		0	0	1	1	0	0	0	0	0	0	1	0	0	0	0	0	0	0	1	1	4.599999905	2.200000048	3.849999905	0.889999986	107	0.340999991	0.656000018	3.017999887	0.230000004	1.057999969	108	36.5	15.60000038	0.192000002	1.899999976	0.409999996	1.659999967	0.200000003	0.529999971	2.539999962	1.899999976	0.300000012
1	1	64						0	0	0	0	0	0	0	0	0	0	0	0	0	0	0	0	0	0	0	0																					3.019999981	8.7
0	0	51				116		0	0	0	0	0	0	0	1	0	0	0	0	0	0	0	0	0	1	0	0	2.589999914	0.800000012	3.680000067	0.889999986	111	0.333000004	0.493999988	1.279999971	0.386000007	1	185	36.90000153	11.10000038	0.126000002	1.659999967	2.480000019	1.399999976	0.629999995	1.200000048	4.760000229	2.970000029	0.219999999
0	1	81	39.40000153	37	122	88	41	0	0	1	1	0	0	0	0	1	0	1	0	0	1	0	0	0	0	0	0	9.909999847	2.599999905	4.449999809	0.850000024	146	0.430999994	0.871999979	8.265000343	0.150000006	0.952000022	392	31.29999924	15.89999962	0.147	0.610000014	2.819999933	0.610000014	1.039999962	0.899999976	3.970000029	5.679999828	2.140000105
1	0	78	37.70000076	33	120	72	40	0	0	1	1	0	0	0	0	0	1	1	0	1	0	0	0	0	0	0	0	12.36999989	2.799999952	4.880000114	0.970000029	139	0.467000008	0.833000004	10.3039999	0.256000012	2.448999882	311	38.09999847	15.89999962	0.160999998	1.360000014	3.549999952	1.149999976	1.470000029	3.289999962	6.690000057	4.320000172	7.159999847
0	0	81	38	26	98	109	46	0	0	1	1	0	0	0	0	0	0	0	1	1	1	0	0	0	0	0	0	19.70999908	0.800000012	3.150000095		90	0.287999988	0.879000008	17.32999992	0.067000002	1.179999948	247		16.5	0.141000003							4.519999981	1.6
0	1	79				115		0	0	0	0	0	0	0	1	0	0	0	1	0	0	0	0	0	1	0	1	4.829999924	2	4.760000229	0.839999974	146	0.42899999	0.716000021	3.460000038	0.199000001	0.959999979	153	37.70000076	11.5	0.125	1.179999948	2.599999905	1.169999957	0.790000021	1.179999948	4.260000229	3.960000038	0.649999976
0	0	63				115		0	0	0	0	0	0	0	0	0	0	0	0	0	0	0	0	0	1	0	0	6.769999981		4.739999771	0.910000026	145	0.433999985	0.693000019	4.691999912	0.210999995	1.427999973	256	41.20000076	15.69999981	0.115999997	1.25999999	3.519999981	1.429999948	1.169999957	2.75	5.389999866	3.690000057	0.660000026
0	1	83	37	20	70	157	64	0	0	1	1	0	0	0	1	0	0	0	0	0	0	0	0	0	0	1	0	8.319999695	2	4.130000114		134	0.398999989	0.67900002	5.649000168	0.268999994	2.237999916	190		15.80000019	0.134000003							3.279999971	6.010000229
1	0	80	36.79999924	22	105	97	56	0	0	0	0	0	0	0	0	0	0	0	0	0	0	0	0	0	0	0	0	10.88000011	0.899999976	3.519999981		101	0.324000001	0.850000024	9.248000145	0.108000003	1.174999952	240		16.10000038	0.133000001							4.349999905	0.660000026
0	0	68	37.5	24	112	77	43	0	0	0	0	0	0	0	0	0	0	0	0	0	0	0	0	0	0	0	0	6.760000229	1.799999952	4.079999924	0.970000029	124	0.384000003	0.537	3.630000114	0.388999999	2.630000114	194	42.20000076	16	0.136000007	2.039999962	3.150000095	1.480000019	1.019999981	0.779999971	5.860000134	3.880000114	1.100000024
1	1	84	38.20000076	24	96	98	54	0	0	1	1	0	0	0	0	0	0	0	1	0	1	0	0	0	0	1	1	11.60999966	2	4.25	0.899999976	145	0.428000003	0.800999999	9.300000191	0.244000003	1.529999971	171	35	15.19999981	0.134000003	1.549999952	1.679999948	1.059999943	0.610000014	1.129999995	3.599999905	5.889999866	1.00999999
0	1	78	38.90000153	24	96	126	61	0	0	1	1	0	0	0	1	0	0	1	1	0	1	0	0	0	0	0	0	10.56000042	2	4.760000229	1.070000052	140	0.446999997	0.744000018	7.856999874	0.263000011	2.290999889	240	41.29999924	16.20000076	0.136999995	0.850000024	2.710000038	0.889999986	1.049999952	1.970000029	4.010000229	5.869999886	1.350000024
0	0	56	37	22	92	92	46	0	0	0	0	0	0	0	0	0	0	1	0	1	0	0	0	0	0	0	0	13.47999954	1.600000024	4.869999886		139	0.426999986	0.842999995	11.35999966	0.134000003	1.809999943	339	47.09999847	14	0.137999997							4.510000229	1.6
1	1	79	37.20000076	22	112	91	53	0	0	0	0	0	0	0	0	0	0	1	1	0	1	0	0	0	0	1	1		1.100000024																				8.7
0	0	72		21	84	116		1	0	0	0	0	0	0	1	1	1	0	1	0	0	0	0	0	0	0	0	3.299999952	0.600000024	4.039999962	0.959999979	126	0.372999996	0.405999988	1.340000033	0.521000028	1.718999982	152	42.79999924	15.30000019	0.125	1.340000033	2.609999895	1.409999967	0.829999983	1.169999957	4.78000021	2.819999933	0.150000006
0	1	80	37.20000076	28	104	78	47	1	0	1	1	0	0	0	1	0	0	1	0	0	1	0	1	0	0	1	0	6.670000076	1.700000048	3.99000001	0.910000026	129	0.375999987	0.711000025	4.742000103	0.238999993	1.593999982	159	35.5	16.5	0.125	1.25999999	2.319999933	1.24000001	0.769999981	0.879999995	4.329999924	2.50999999	6.829999924
0	0	93	37.40000153	38	162	105	55	0	0	0	0	0	0	0	1	0	0	0	0	0	1	0	0	0	0	0	1	12.85999966	6.699999809	3.920000076		126	0.391000003	0.833000004	10.71000004	0.119000003	1.529999971	105		13.30000019	0.135000005							2.279999971	20
0	1	46	38.40000153	24	110	117	64	0	0	0	0	0	1	0	1	0	0	0	0	0	0	0	0	0	0	1	1	12.14000034	2.799999952	5.510000229	1.049999952	133	0.40200001	0.805999994	9.784999847	0.226999998	1.771000028	461	36.09999847	15.89999962	0.140000001	0.769999981	2.950000048	0.850000024	1.120000005	3.24000001	4.590000153	8.300000191	6.659999847
0	1	30	36.79999924	26	106	83	41	0	0	0	0	1	0	0	0	0	0	0	0	0	0	0	0	0	0	1	0	12.64000034	0.800000012	5.050000191	0.879999995	149	0.444000006	0.912	11.52799988	0.280999988	2.711999893	245	47.29999924	15.80000019	0.128999993	0.769999981	2.130000114	0.839999974	0.810000002	0.670000017	3.460000038	2.74000001	0.99000001
0	1	50	37.20000076	20	123	100	54	0	0	0	0	0	0	0	0	0	0	0	0	0	0	0	0	0	0	1	1	11.44999981	2.200000048	4.619999886	0.870000005	136	0.425000012	0.753000021	8.621999741	0.182999998	2.095000029	124	38.20000076	17.10000038	0.128000006	0.800000012	2.369999886	0.970000029	0.839999974	1.389999986	3.730000019	4.630000114	0.430000007
0	1	71				115		0	0	1	1	0	0	0	0	0	0	1	0	0	0	0	0	0	0	0	0	11.21000004	1.200000048	4.71999979	0.810000002	137	0.409000009	0.739000022	7.947999954	0.237000003	2.657000065	238	35.5	16.10000038	0.127000004	0.540000021	2.190000057	0.649999976	0.870000005	1.299999952	3.599999905	6.170000076	1.110000014
0	1	85	38	24	134	86	51	0	0	1	1	0	0	0	1	0	0	1	0	0	0	0	1	0	1	1	1	3.940000057	1.600000024	3.319999933	0.889999986	100	0.317999989	0.792999983	3.124000072	0.111000001	0.437000006	234	32.40000153	15.89999962	0.119999997	0.709999979	1.649999976	0.629999995	0.689999998	0.75	2.75	4.420000076	0.75999999
1	0	82	38.5	40	190	71	32	0	0	0	0	0	0	0	0	0	0	1	1	0	0	0	1	0	0	0	0	20.59000015	2.200000048	4.800000191	0.870000005	139	0.455000013	0.944999993	17.74900055	0.115000002	2.368000031	307	35.70000076	16.70000076	0.126000002	0.889999986	3.49000001	0.99000001	1.360000014	2.349999905	5.039999962	4.21999979	3.019999981
0	1	79	37.29999924	30	136	99	57	0	0	0	0	0	0	0	0	0	1	1	1	0	1	0	0	0	1	1	1	11.78999996	5	4.460000038	0.879999995	123	0.40200001	0.855000019	8.949999809	0.151999995	1.789999962	351	29.79999924	8.5	0.145999998	1.039999962	1.720000029	0.769999981	0.629999995	0.860000014	3.440000057	8.779999733	3.25
0	0	81	37.40000153	28	110	109	64	0	0	1	1	0	0	0	1	0	0	0	0	0	0	0	0	0	0	0	0	7.739999771	0.899999976	5.110000134		150	0.442000002	0.825999975	6.393000126	0.115999997	0.898000002	234		11.39999962	0.131999999							4.579999924	1.6
0	0	67	37.90000153	22	94	113	70	0	0	1	1	0	0	0	1	0	0	1	0	0	0	0	0	0	0	0	0	9.600000381	2.299999952	4.489999771	0.829999983	124	0.397000015	0.610000014	4.84800005	0.437999994	4.204999924	406	32.90000153	15.30000019	0.130999997	0.699999988	2.470000029	0.629999995	0.75	1.450000048	3.650000095	6.800000191	1.24000001
1	1	73	37.79999924	29	175	99	46	0	0	1	1	0	0	0	1	0	0	1	0	1	0	0	0	0	0	1	0	9.130000114	2	4.900000095	0.879999995	148	0.44600001	0.777999997	6.190000057	0.188999996	1.725999951	197	35.59999847	16.70000076	0.133000001	0.860000014	1.399999976	0.930000007	0.660000026	1.299999952	3.079999924	4.590000153	4
0	1	80	38.20000076	34	123	52	23	0	0	0	0	0	0	0	1	0	0	1	0	0	1	0	0	0	0	1	0	11.52999973	2.400000095	5.550000191	0.930000007	168	0.519999981	0.841000021	9.69699955	0.208000004	1.25	263	40.09999847	16.70000076	0.138999999	1.230000019	3.170000076	1.159999967	1.080000043	1.269999981	4.800000191	5.889999866	3.019999981
1	0	87	37.70000076	24	104	97	48	0	0	1	0	1	0	0	1	0	0	1	0	0	1	0	0	0	0	0	0	3.569999933	1.600000024	4.429999828	0.819999993	94	0.328000009	0.824000001	2.941999912	0.112999998	0.402999997	152	41.29999924	15.80000019	0.157000005	1.24000001	2.630000114	1.289999962	0.939999998	1.080000043	4.579999924	2.819999933	0.889999986
0	1	80	36.79999924	28	169	88	42	0	0	1	1	0	0	0	1	0	0	1	1	0	1	0	0	0	0	1	1	5.980000019	1.600000024	3.390000105	0.819999993	119	0.363000005	0.853999972	5.106999874	0.165999994	0.751999974	94	31.60000038	19.79999924	0.162	1.120000005	0.680000007	0.939999998	0.310000002	0.639999986	2.400000095	4.420000076	16
0	0	65	37.29999924	21	88	85	42	0	0	0	0	0	0	0	0	0	0	0	0	0	0	0	0	0	0	0	0	3.829999924	0.600000024	3.950000048	0.889999986	113	0.354000002	0.713999987	2.734999895	0.221000001	0.846000016	147	38.70000076	16.20000076	0.119999997	1.159999967	1.610000014	1.100000024	0.550000012	0.730000019	3.190000057	3.109999895	0.879999995
0	1	65	36.70000076	22	95	110	74	0	0	0	0	0	0	0	0	0	0	1	1	0	1	0	0	0	1	1	1	10.13000011	1.100000024	4.409999847		134	0.386000007	0.788999975	7.993000031	0.270000011	1.391000032	232		16	0.126000002							3.690000057	1.6
0	1	64	37.79999924	20	92	104	63	1	1	1	1	0	0	0	1	0	0	1	0	0	0	0	0	0	0	1	1	10.01000023	1.200000048	4.090000153	0.769999981	125	0.388999999	0.805000007	8.06000042	0.152999997	1.440000057	277	38.40000153	16.39999962	0.130999997	1.00999999	1.960000038	0.75999999	0.579999983	0.790000021	3.25	7.53000021	0.930000007
0	0	79				116		0	0	0	0	0	0	0	0	0	0	0	0	0	0	0	0	0	0	0	0	5.03000021	1.200000048	4.639999866	0.889999986	144	0.425999999	0.532999992	2.680000067	0.363999993	1.830000043	197	43.40000153	12.19999981	0.136999995	1.25	2.210000038	1.100000024	0.779999971	1.690000057	4.269999981	4.269999981	0.560000002
0	0	89	37	28	102	91	37	0	1	1	1	0	0	0	1	0	0	1	1	0	1	0	0	0	0	0	0	13.21000004	1.100000024	4.429999828	0.829999983	129	0.389999986	0.884000003	11.67800045	0.166999996	1.784000039	260	33.79999924	16.89999962	0.137999997	0.629999995	2.930000067	0.699999988	1.00999999	1.419999957	4.300000191	5.460000038	1.75
0	1	66				116		0	0	0	0	0	0	0	1	0	0	0	0	0	1	0	0	0	0	1	1	7.199999809	1.100000024	4.519999981	0.959999979	137	0.418000013	0.689999998	4.967999935	0.239999995	1.728000045	281	48.29999924	10.69999981	0.131999999	1.090000033	3.24000001	1.480000019	1.279999971	1.929999948	5.579999924	3.720000029	0.810000002
1	1	74	37	22	92	102	59	0	0	1	1	1	0	0	0	0	0	1	0	0	0	0	0	0	0	0	1	4.429999828	1.100000024	3.75	0.920000017	116	0.347000003	0.758000016	3.35800004	0.137999997	0.611000001	409	33.90000153	10.30000019	0.120999999	0.850000024	2.380000114	0.910000026	0.879999995	0.709999979	3.640000105	7.130000114	2.700000048
1	0	65	36.90000153	32	132	94	50	0	0	1	1	0	0	0	0	0	0	1	0	0	1	1	0	0	0	0	0	13.19999981	3.099999905	4.489999771	0.970000029	127	0.419999987	0.866999984	10.73200035	0.123000003	1.623999953	296	35.59999847	12.10000038	0.148000002	1.320000052	3.049999952	0.99000001	1.080000043	1.529999971	5.139999866	6.239999771	6.699999809
1	0	78	39	26	99	109	55	1	1	0	0	0	0	0	1	0	0	1	1	0	0	0	0	0	0	0	0	7.579999924	1.899999976	4.159999847	0.910000026	124	0.393000007	0.684000015	5.110000134	0.379999995	2.880000114	257	37.09999847	15.80000019	0.141000003	1.019999981	2.960000038	1.090000033	1.070000052	1.679999948	4.860000134	5.989999771	0.560000002
0	0	84	37.40000153	24	108	96	51	0	0	1	1	0	0	0	1	0	0	1	1	0	1	0	0	0	0	0	0	13.68000031	1.399999976	4.400000095	1.059999943	131	0.40200001	0.869000018	11.44999981	0.172999993	1.695000052	301	40.5	16.5	0.128999993	0.980000019	2.730000019	1.00999999	1.039999962	2.49000001	4.179999828	7.019999981	20
0	1	81	37.5	44	124	98	51	0	0	1	1	0	0	0	1	0	0	1	0	0	1	0	0	0	0	0	0	9.829999924	1.5	4.590000153	0.790000021	146	0.453000009	0.882000029	8.670000076	0.056000002	0.550000012	192	35	16.29999924	0.122000001	1.25999999	2.380000114	0.980000019	0.790000021	0.519999981	3.940000057	4.809999943	0.959999979
0	0	79	39.59999847	26	151	81	41	0	0	0	0	0	0	0	1	1	0	0	0	0	0	0	0	0	0	0	0	14.64000034	2.200000048	4.03000021	0.680000007	129	0.38499999	0.916999996	13.42000008	0.056000002	0.819999993	225	27.29999924	16	0.128999993	0.839999974	1.789999962	0.699999988	0.639999986	1.090000033	3.150000095	6.630000114	2.549999952
1	1	70						0	0	0	0	0	1	0	0	0	0	0	1	0	0	0	0	0	0	1	0	8.260000229	1.600000024	4.320000172	0.889999986	133	0.391000003	0.638000011	5.269999981	0.254999995	2.105999947	288	33.40000153	13.10000038	0.133000001	0.970000029	2.25999999	0.959999979	0.810000002	1.470000029	3.859999895	4.010000229	5.71999979
0	0	88	37.29999924	22	116	95	49	0	0	1	1	0	0	0	0	0	0	1	0	0	0	0	0	0	0	0	0	12.5	1.399999976	4.059999943	0.779999971	121	0.360000014	0.813000023	10.16300011	0.164000005	1.511999965	327	27.5	16	0.136999995	0.860000014	2.650000095	0.800000012	0.970000029	0.860000014	3.819999933	10.19999981	12.71000004
0	1	30	36.70000076	18	62	138	80	0	0	0	0	1	0	0	1	0	0	0	0	0	0	0	0	0	0	0	0	4.940000057		5.25	0.899999976	150	0.432999998	0.670000017	3.220000029	0.259000003	1.279999971	186	44.79999924	16.20000076	0.122000001	0.949999988	3.440000057	0.920000017	1.159999967	2.049999952	5.130000114	2.559999943	0.209999993
0	1	71	37.40000153	30	156	89	48	0	0	1	1	0	0	0	1	0	0	1	1	0	1	0	1	0	0	0	0	8.25	3.900000095	6.239999771	0.899999976	162	0.537999988	0.933000028	7.086999893	0.187000006	1.31099999	157	36.90000153	17.5	0.169	1.289999962	2.369999886	1	0.860000014	0.699999988	4.420000076	4.840000153	5.559999943
0	0	83	39.20000076	26	103	87	52	0	0	0	1	0	0	0	1	0	0	0	0	0	0	0	0	0	0	0	0	21.73999977	1.200000048	3.190000057	0.920000017	107	0.312000006	0.870000005	18.43600082	0.333000004	2.960000038	380	35.59999847	15.39999962	0.160999998	1.49000001	1.600000024	1.299999952	0.540000021	0.75999999	3.75999999	5.28000021	3.150000095
0	1	72	37.09999847	20	80	135	90	0	0	0	0	0	0	0	1	0	0	1	1	0	0	0	0	0	0	1	1	4.869999886	2	4.150000095	0.959999979	129	0.388000011	0.584999979	2.848999977	0.298000008	1.450999975	198	39.20000076	10.19999981	0.125	1.809999943	2.559999943	1.840000033	0.810000002	0.660000026	4.840000153	2.339999914	0.689999998
0	1	76		22	90	116		0	0	0	0	0	0	0	1	0	1	1	0	1	0	0	0	0	0	1	1	6.46999979	2	4.519999981	0.879999995	138	0.407000005	0.640999973	4.146999836	0.261000007	1.68900001	115	37.40000153	13.80000019	0.149000004	1.370000005	1.580000043	1.399999976	0.529999971	0.819999993	3.630000114	3.130000114	2.980000019
0	1	92	38.20000076	24	110	82	50	0	0	1	1	0	0	0	0	0	0	0	1	0	0	0	0	0	0	1	0	11.11999989	1.799999952	5.329999924	0.920000017	155	0.476999998	0.967999995	10.76000023	0.435000002	3.24000001	343	48.79999924	16.20000076	0.130999997	1.059999943	3.160000086	0.899999976	0.870000005	1.659999967	4.840000153	5.889999866	2.859999895
1	1	81	38.5	22	118	97	53	0	0	1	0	0	0	0	1	0	0	1	0	0	0	0	0	0	1	1	0	15.47999954	1	4.440000057	0.939999998	129	0.395000011	0.833000004	12.89000034	0.077	0.680000007	250	27.89999962	16.39999962	0.125	1.190000057	1.720000029	0.870000005	0.610000014	0.769999981	3.450000048	5.710000038	1.649999976
0	0	86	37.59999847	31	125	95	32	0	0	1	0	0	0	0	1	0	1	1	0	0	1	0	0	0	0	0	0	19.10000038	1.299999952	3.849999905	0.839999974	114	0.363000005	0.809000015	15.45199966	0.314999998	4.156000137	290	33.90000153	16.39999962	0.130999997	0.819999993	1.929999948	0.959999979	0.829999983	2.130000114	3.660000086	5.059999943	1.769999981
0	1	85	38.29999924	42	128	89	41	0	0	1	1	0	0	0	1	0	0	1	0	0	1	0	0	0	0	1	0	13.35000038	3.599999905	4.119999886	0.949999988	133	0.412	0.930999994	10.96700001	0.202999994	2.710000038	216	40.90000153	16.39999962	0.137999997	2.289999962	2.49000001	1.669999957	0.769999981	0.629999995	5.03000021	7.360000134	5.889999866
1	0	91	37.09999847	26	123	129	57	0	0	0	0	0	0	0	0	0	0	0	0	0	0	0	0	0	0	0	0	8.340000153	2.400000095	3.25		92	0.275999993	0.879000008	7.330999851	0.071000002	0.592000008	255		16.20000076	0.135000005							0.74000001	8.9
0	1	77	37.40000153	28	110	109	53	0	0	1	1	0	0	0	0	0	0	1	1	0	0	0	0	0	0	1	0	13.68000031	2.400000095	6.179999828	0.930000007	170	0.561999977	0.962000012	11.54599953	0.074000001	1.011999965	268	39.09999847	13	0.166999996	0.930000007	2.420000076	0.75	1	0.860000014	3.859999895	6.039999962	1.019999981
0	0	55	37.09999847	20	100	91	45	0	0	0	0	0	0	0	0	0	0	0	0	0	0	0	0	0	0	0	0	3.769999981	0.899999976	4.190000057	0.829999983	115	0.356000006	0.750999987	2.829999924	0.240999997	0.910000026	243	34.90000153	9.800000191	0.131999999	1.309999943	2.670000076	1.200000048	0.889999986	0.75999999	4.400000095	3.470000029	0.219999999
0	1	77	36.79999924	26	120	79	42	0	0	0	0	0	0	0	0	0	1	1	0	0	1	0	0	0	0	0	0	17.77000046	6.400000095	4.840000153	0.870000005	95	0.337000012	0.912999988	12.51000023	0.196999997	3.500999928	582	33.29999924	16	0.194000006	1.080000043	3.359999895	1.029999971	1.090000033	1.269999981	5.059999943	4.900000095	2.799999952
0	1	85	37.5	24	121	98	50	1	0	1	0	0	0	0	1	1	0	0	1	0	0	0	0	0	0	1	1	10.22000027	0.899999976	4.230000019	0.980000019	128	0.393999994	0.800999999	8.166000366	0.250999987	1.338999987	220	37	15.89999962	0.129999995	0.879999995	2.400000095	0.879999995	0.75999999	1.370000005	3.869999886	5.28000021	2.49000001
0	1	72	39.79999924	26	102	112	58	1	0	0	0	0	0	0	0	0	0	1	0	0	0	0	0	0	0	1	0	9.409999847	1.200000048	4.130000114	0.920000017	129	0.379999995	0.874000013	8.223999977	0.184	0.829999983	217	34	16.39999962	0.119999997	1.389999986	1.600000024	1.25999999	0.74000001	1.24000001	3.450000048	7.159999847	1.799999952
0	1	87	38.59999847	24	142	93	33	0	0	0	0	0	0	0	1	0	0	1	0	0	0	0	0	0	0	0	1	19.05999947	2.5	4.179999828	0.790000021	125	0.38499999	0.927999973	17.68799973	0.167999998	1.197999954	355	28.79999924	16.10000038	0.138999999	1.159999967	1.620000005	0.930000007	0.519999981	0.540000021	3.349999905	6.889999866	1.409999967
0	1	82	37.09999847	28	98	115	61	0	0	1	1	0	0	0	0	0	0	1	0	0	1	0	0	0	0	1	1	9.579999924	2.400000095	3.930000067	0.879999995	121	0.368999988	0.84799999	7.989999771	0.109999999	1.05400002	238	28.10000038	16.29999924	0.145999998	0.850000024	3.339999914	0.970000029	1.25	1.110000014	4.800000191	5.650000095	2.980000019
0	1	81				116		0	0	1	1	0	1	0	1	0	0	1	0	0	1	0	0	0	0	1	1	5.590000153	0.899999976	3.660000086	0.939999998	126	0.370000005	0.508000016	2.839999914	0.370000005	2.068000078	186	40.59999847	12.69999981	0.116999999	1.5	1.480000019	1.75	0.529999971	0.689999998	3.420000076	2.529999971	0.610000014
0	0	52	39.29999924	20	132	111	62	0	0	1	0	0	0	0	1	1	0	0	0	0	0	0	0	0	0	0	0	6.610000134	0.699999988	4.289999962	0.850000024	126	0.375999987	0.653999984	4.322999954	0.224999994	1.486999989	207	40.59999847	11.39999962	0.122000001	1.419999957	2.950000048	1.299999952	1.139999986	1.019999981	5.21999979	5.389999866	0.670000017
0	0	71	38	28	119	86	50	0	0	1	0	0	0	0	1	0	0	0	1	0	0	0	0	0	0	0	0	6.829999924	1.899999976	4.579999924	0.910000026	135	0.414999992	0.648000002	4.426000118	0.280999988	1.91900003	326	39	12.60000038	0.136999995	1.149999976	5.570000172	1.450000048	1.940000057	3.75	7.849999905	4.190000057	1.129999995
0	0	57	36.40000153	20	110	147	84	0	0	1	0	1	0	0	1	0	0	0	1	0	1	0	0	0	0	0	0	5.03000021	1.100000024	4.650000095		134	0.393999994	0.535000026	2.690000057	0.395999998	1.99000001	236		15.5	0.127000004							4.690000057	0.400000006
1	1	84	38.40000153	32	145	89	45	0	0	1	1	0	0	0	0	0	0	1	0	0	1	0	0	0	0	1	0	6.579999924	1.799999952	4.550000191	0.930000007	147	0.421999991	0.805999994	5.302999973	0.208000004	1.368999958	248	38.5	16.29999924	0.126000002	1.289999962	2.549999952	1.25	0.860000014	1.340000033	4.449999809	5.440000057	0.479999989
0	1	77	38.40000153	22	122	92	52	0	0	1	1	0	0	0	1	0	0	1	0	0	1	0	0	0	0	1	0	7.960000038	0.899999976	3.49000001	0.879999995	113	0.333999991	0.811999977	6.464000225	0.086999997	0.588999987	283	30.39999962	11.60000038	0.125	0.639999986	2.230000019	0.519999981	0.819999993	0.889999986	3.130000114	8.899999619	6.199999809
1	1	85	38.70000076	30	106	113	50	0	0	1	1	0	0	0	1	0	0	1	1	0	1	0	0	0	1	1	0	11.28999996	1	4.019999981	0.769999981	108	0.333000004	0.916000009	10.34000015	0.112999998	1.100000024	201	27.20000076	15.89999962	0.152999997	1.610000014	2.430000067	1.320000052	0.730000019	0.50999999	4.420000076	4.690000057	1.429999948
1	0	83	37.40000153	30	121	92	46	0	0	0	0	0	0	0	1	0	0	0	1	0	1	0	1	0	0	0	0	8.06000042	2.599999905	5.239999771		156	0.463999987	0.771000028	6.214000225	0.164000005	1.322000027	146		16.39999962	0.127000004							5.46999979	2.119999886
0	0	51		20	70	133	94	0	0	0	0	0	0	0	1	0	0	0	0	0	0	0	0	0	0	0	0	5.579999924	1	4.349999905	0.850000024	131	0.382999986	0.504000008	2.812000036	0.442999989	2.471999884	221	43.70000076	14.10000038	0.122000001	0.959999979	4.449999809	1.070000052	1.340000033	1.99000001	6.389999866	2.960000038	0.75999999
0	1	76	38.59999847	39	170	95	56	0	0	1	1	0	0	0	1	0	0	1	1	0	1	0	1	0	0	0	0	11.05000019	1.899999976	5.239999771	1	155	0.456999987	0.898999989	9.723999977	0.208000004	1.570000052	330	40.20000076	16.20000076	0.151999995	1.210000038	2.799999952	1	1.039999962	1.669999957	4.440000057	5.460000038	9.600000381
0	0	89	37.70000076	24	134	104	51	0	0	1	1	0	0	0	0	0	0	0	1	0	0	0	0	0	0	0	0	11.35999966	1.200000048	4.019999981	0.730000019	109	0.333000004	0.894999981	10.07999992	0.068999998	0.779999971	275	26.5	15.39999962	0.143999994	0.980000019	2.789999962	0.959999979	0.930000007	1.539999962	4.510000229	4.610000134	5.539999962
0	1	58	38.5	24	112	92	51	0	0	0	0	0	0	0	1	1	0	0	0	0	0	0	0	0	0	0	0	15.34000015	0.699999988	4.730000019	0.779999971	146	0.423000008	0.878000021	13.46899986	0.323000014	2.444999933	237	42.70000076	16	0.126000002	0.970000029	2.660000086	1.019999981	0.839999974	1.279999971	3.960000038	3.089999914	15.39999962
0	1	71	38.79999924	22	118	101	61	0	0	0	0	0	0	0	1	0	0	1	0	0	0	0	0	0	0	1	0	17.13999939	1.700000048	4.360000134	0.819999993	145	0.423000008	0.907000005	15.36999989	0.104000002	1.230000019	175	30	16.70000076	0.119999997	0.959999979	2.369999886	0.720000029	0.589999974	0.980000019	3.75	8.369999886	2.480000019
1	0	55	36.90000153	24	104	100	60	0	0	0	0	0	0	0	0	0	0	0	0	0	0	0	0	0	0	0	0	9.229999542	1.399999976	3.329999924	0.889999986	98	0.307000011	0.867999971	8.012000084	0.196999997	0.889999986	267	33.5	17.89999962	0.131999999							6.360000134	0.310000002
0	0	79	37.5	22	128	88	43	0	0	0	0	0	0	0	1	0	0	0	1	0	0	0	1	0	0	0	0	8.699999809	0.800000012	3.660000086	0.819999993	101	0.319999993	0.806999981	7.020999908	0.222000003	1.322999954	230	34.40000153	16.10000038	0.129999995	0.930000007	2.339999914	1.039999962	0.810000002	1.269999981	4.070000172	5.130000114	1.090000033
0	0	88		22	96	104	46	0	0	0	0	0	0	0	1	0	0	0	1	0	1	0	0	0	0	0	0	7.610000134	1.600000024	4		133	0.384000003	0.72299999	5.501999855	0.218999997	1.667000055	222		15.69999981	0.115000002							2.970000029	1.019999981
0	1	68		20	88			0	0	1	1	0	0	0	1	0	0	0	0	0	0	0	0	0	0	1	1	7.670000076	1.399999976	4.980000019	0.980000019	150	0.442000002	0.638999999	4.901000023	0.277999997	1.976999998	365	43.20000076	10	0.125	1.100000024	2.829999924	1.450000048	0.949999988	4.460000038	4.739999771	2.75	0.49000001
0	0	49	36	20	79	130	83	0	0	0	0	0	0	0	0	0	0	0	0	0	0	0	0	0	0	0	0	5.130000114	1.100000024	4.300000191		131	0.407000005	0.600000024	3.078000069	0.303000003	1.55400002	200		16.39999962	0.126000002							3.690000057	0.239999995
1	1	75	38.40000153	30	125	95	54	0	0	0	1	0	0	0	1	1	0	0	0	0	1	0	0	0	0	0	0	15.72000027	1.5	5.25	0.879999995	167	0.499000013	0.913999975	14.31000042	0.393999994	1.789999962	407	41.40000153	15.69999981	0.137999997	1.110000014	2.369999886	0.970000029	0.699999988	1.25999999	3.519999981	6.059999943	2.329999924
0	0	86	38.40000153	31	112	88	48	0	0	0	0	0	0	0	1	0	0	1	1	0	0	0	0	0	0	0	0	18.37999916	4.400000095	3.069999933	0.800000012	87	0.257999986	0.963	17.47900009	0.024	0.441000015	609	31.29999924	15.80000019	0.143000007	1.429999948	1.669999957	1.049999952	0.790000021	1.029999971	4.199999809	8.100000381	1.929999948
0	0	77				116		0	0	1	1	0	0	0	0	0	0	0	1	0	0	0	0	0	0	0	0	5.260000229	1.899999976	3.789999962	0.959999979	125	0.368000001	0.722000003	3.798000097	0.174999997	0.870999992	271	38.70000076	16.10000038	0.131999999	1.120000005	3.410000086	1.159999967	1.350000024	1.919999957	5.590000153	4.139999866	1.149999976
0	1	61	37.59999847	24	102	93	60	0	0	1	1	0	0	0	0	1	0	0	0	0	1	0	0	0	1	1	1	6.539999962	1.299999952	4.079999924	0.910000026	122	0.370000005	0.648999989	4.243999958	0.310000002	1.99000001	575	41.40000153	9.699999809	0.134000003	1.120000005	4.429999828	1.379999995	1.450000048	2.660000086	6.670000076	7.059999943	7
1	1	75	38.09999847	28	114	87	50	0	0	1	0	0	0	0	1	0	0	1	0	0	1	0	0	0	0	1	0	11.22000027	2.400000095	4.019999981	0.879999995	128	0.393000007	0.823000014	9.229999542	0.166999996	1.169999957	175	30.79999924	17	0.131999999	0.930000007	1.960000038	0.75	0.649999976	0.860000014	3.349999905	6.210000038	1.409999967
0	1	64				117		0	0	0	0	1	0	0	0	0	0	1	1	0	0	0	0	0	0	0	0	7.360000134	1.200000048	5.059999943		161	0.47299999	0.57099998	4.203000069	0.284000009	2.089999914	152	40.5	16.29999924	0.122000001	0.620000005	1.49000001	0.920000017	0.810000002	3.859999895	3.730000019	2.839999914	0.540000021
0	0	32	38.79999924	20	102	106	60	1	0	0	0	0	0	0	1	0	0	0	0	0	0	0	0	0	0	0	0	9.069999695	1.799999952	4.409999847	0.879999995	135	0.389999986	0.84799999	5.822999954	0.31400001	2.312999964	255	39.5	16	0.122000001	1.24000001	2.160000086	1.139999986	0.709999979	2.039999962	4.010000229	6.539999962	1.389999986
1	1	75	39	31	121	96	46	0	0	1	1	0	0	0	1	0	0	1	1	0	1	0	0	0	0	0	0	15.28999996	1.5	4.670000076	1	153	0.437000006	0.874000013	13.36299992	0.173999995	1.557000041	341	35.59999847	15.80000019	0.133000001	1.019999981	1.870000005	0.810000002	0.800000012	0.819999993	3.329999924	6.380000114	0.850000024
1	0	89	36.90000153	24	108	113	58	0	0	1	1	0	0	0	0	0	0	1	1	0	1	0	0	0	0	0	0	5.869999886	0.699999988	4.380000114	0.850000024	129	0.397000015	0.712000012	4.179999828	0.216000006	1.25999999	248	37.79999924	15.69999981	0.126000002	1.429999948	3.940000057	1.149999976	1.039999962	1.049999952	5.510000229	3.900000095	1.080000043
0	0	76	36.79999924	26	136	78	40	0	0	0	1	0	0	0	1	0	0	0	1	1	0	0	0	0	0	0	0	7.039999962	2.099999905	4.639999866	0.75	125	0.370999992	0.894999981	5.78000021	0.284999996	1.379999995	294	30.29999924	17.70000076	0.150999993	0.829999983	2.329999924	0.779999971	0.850000024	1.25999999	3.920000076	8.109999657	16.46999931
0	0	66	37.79999924	32	115	92	48	0	0	0	1	0	0	0	1	0	0	0	0	0	0	0	0	0	0	0	0	11.39999962	1.700000048	3.319999933	0.889999986	114	0.349999994	0.829999983	9.461999893	0.131999999	1.378999949	210	35.40000153	15.60000038	0.131999999	1.429999948	2.670000076	1	0.839999974	0.829999983	4.550000191	5.230000019	0.50999999
0	0	73	38.70000076	30	135	80	48	0	0	0	0	0	0	0	0	0	0	0	0	0	0	0	0	0	0	0	0	18.72999954	4.599999905	4.46999979	0.839999974	127	0.382999986	0.968999982	16.72999954	0.105999999	0.870000005	324	34.29999924	16.5	0.131999999	0.870000005	2.910000086	0.639999986	0.829999983	0.939999998	3.950000048	6.789999962	3.660000086
0	0	66	39	28	116	98	43	0	0	0	0	0	1	0	1	1	0	1	1	0	1	0	0	0	0	0	0	23.05999947	1.700000048	4.349999905	0.769999981	132	0.395999998	0.899999976	20.75399971	0.071999997	1.659999967	238	34.79999924	16.20000076	0.133000001	1.409999967	1.220000029	1.25	0.439999998	0.970000029	3.24000001	7.070000172	2.5
1	0	82	37.5	22	94	117	57	0	0	1	1	0	0	0	0	0	0	1	0	0	0	0	0	0	0	0	0	5.349999905	2.900000095	3.829999924	0.980000019	125	0.374000013	0.720000029	3.585999966	0.264999986	1.417999983	182	40.29999924	16.60000038	0.128999993	1.559999943	1.649999976	1.889999986	0.629999995	0.920000017	3.589999914	2.410000086	2.269999981
0	1	76	36.79999924	20	94	146	89	0	0	1	1	0	0	0	0	0	0	1	0	0	0	0	0	0	0	0	0	8.909999847	0.899999976	5.53000021	0.769999981	116	0.379999995	0.861999989	7.679999828	0.085000001	0.757000029	383	37.40000153	17.39999962	0.171000004	1	1.970000029	1.100000024	0.74000001	0.860000014	3.519999981	6.400000095	1.00999999
0	0	84	37.5	22	100	116		0	0	0	0	0	0	0	0	0	1	1	1	1	0	0	0	0	0	0	0	9.130000114	1.299999952	3.849999905	0.819999993	108	0.335999995	0.67900002	6.198999882	0.395000011	3.289999962	355	38.59999847	15.89999962	0.128000006	1.370000005	2.549999952	1.100000024	1.120000005	1.49000001	5.059999943	5.820000172	1.139999986
1	0	51		20	86	96	55	0	0	1	1	0	0	0	1	0	0	0	0	0	0	0	0	0	0	0	0	6.789999962	1.700000048	4.679999828	1.070000052	133	0.382999986	0.635999978	4.31799984	0.273999989	1.860000014	262	42.59999847	14	0.127000004	0.75999999	1.350000024	0.920000017	0.340000004	10.31999969	6.130000114	3.630000114	0.319999993
1	1	71	39.09999847	24	120	88	45	0	0	1	0	0	0	0	1	1	0	1	0	0	0	0	0	0	0	0	0	12.19999981	4.099999905	4.679999828	1.019999981	142	0.414000005	0.847000003	10.31000042	0.116999999	1.24000001	303	28.29999924	16.10000038	0.123000003	0.660000026	3.25	0.720000029	1.179999948	3.779999971	4.5	6.71999979	12.19999981
0	0	87	38.90000153	30	129	83	42	0	0	0	0	0	0	0	0	0	0	0	1	0	0	0	0	0	0	0	0																						1.6
1	0	63	36.70000076	20	96	114	79	0	0	0	0	0	1	0	0	0	0	0	0	0	0	0	0	0	0	0	0																						8.9
0	1	77	37.20000076	26	136	116	62	1	0	1	1	0	0	0	1	0	0	1	1	0	1	0	0	0	0	1	0	10.05000019	1.299999952	3.99000001	1.039999962	121	0.391000003	0.888999999	8.934000015	0.184	1.011999965	256	39	10.60000038	0.122000001	1.75	1.710000038	1.070000052	0.689999998	0.720000029	4.03000021	3.180000067	0.74000001
0	0	73	37.29999924	28	126	103	45	0	0	1	1	0	0	0	0	0	0	1	0	0	0	0	0	0	0	0	0	7.150000095	1.700000048	4.5	0.889999986	145	0.446999997	0.707000017	5.054999828	0.286000013	1.679999948	275	36.20000076	11.10000038	0.135000005	1.470000029	2.450000048	1.289999962	0.839999974	0.680000007	4.619999886	3.670000076	0.219999999
0	0	72				117		0	0	0	0	1	0	0	1	0	0	0	0	0	0	0	0	0	0	0	0	7.659999847	1.100000024	3.619999886	0.899999976	120	0.354000002	0.637000024	4.360000134	0.308999985	2.369999886	217	36.79999924	12	0.122000001	1.730000019	2.49000001	1.279999971	0.660000026	0.670000017	4.550000191	4.769999981	1.370000005
1	0	62	37	20	83	115	52	0	0	1	1	0	0	0	0	0	0	0	1	1	1	0	0	0	0	0	0	6.449999809		3.920000076		128	0.361000001	0.44600001	2.880000114	0.476000011	3.069999933	230	44.40000153	15.89999962	0.119999997							2.640000105	0.25999999
1	1	90	37.79999924	32	174	94	41	0	0	1	1	0	0	0	1	0	0	0	0	0	0	0	1	0	0	0	1	5.210000038	1.600000024	5.010000229	0.730000019	160	0.481999993	0.643000007	3.059999943	0.32100001	1.669999957	209	31.60000038	16.10000038	0.143999994	0.829999983	1.879999995	0.709999979	0.620000005	0.720000029	3.069999933	3.619999886	1.230000019
0	1	74	38.20000076	30	131	88	52	0	0	1	1	0	0	0	0	0	0	1	0	0	0	0	0	0	0	1	1	19.39999962	2.299999952	5.809999943	0.889999986	166	0.522000015	0.947000027	18.37000084	0.081	0.910000026	277	32.29999924	16.10000038	0.131999999	1.470000029	1.580000043	0.860000014	0.5	0.449999988	3.650000095	7.849999905	3.900000095
0	1	63		22	96	115	57	0	0	0	0	1	0	0	0	0	0	1	1	0	0	0	0	0	0	1	1	7.369999886	2.900000095	4.460000038		146	0.435000002	0.81400001	6	0.122000001	0.899999976	234		11.89999962	0.131999999							2.859999895	0.419999987
1	1	70	37.20000076	20	72	101	63	0	0	0	0	1	0	0	0	0	0	0	0	0	0	0	0	0	0	1	0	6.079999924	1	4.46999979	1.029999971	141	0.43599999	0.540000021	3.210000038	0.412999988	2.50999999	151	46	13	0.137999997	1.370000005	2.349999905	1.049999952	0.620000005	0.930000007	4.159999847	2.75999999	2.809999943
0	1	32	38	22	100	122		0	0	0	0	0	0	0	1	0	0	0	0	0	0	0	0	0	0	0	0	8.25	2.900000095	5.489999771	0.910000026	162	0.465999991	0.689999998	5.554999828	0.25999999	2.144999981	315	42.20000076	16.20000076	0.127000004	0.660000026	2.180000067	0.689999998	0.850000024	2.369999886	3.289999962	4.610000134	0.730000019
1	1	18	37.29999924	22	90	123	84	0	0	0	0	0	0	0	0	0	0	0	0	0	0	0	0	0	0	0	0	8.590000153	0.899999976	5.78000021	0.910000026	173	0.510999978	0.836000025	7.179999828	0.211999997	1.019999981	223	43.59999847	11.10000038	0.122000001	1.039999962	2.119999886	0.920000017	0.600000024	0.800000012	3.579999924	4.440000057	0.219999999
0	1	72	36.70000076	18	74	129	78	0	0	1	0	0	0	0	1	1	0	0	0	0	1	0	1	0	0	0	0	14.15999985	1.5	4.159999847	0.930000007	130	0.38499999	0.839999974	11.89400005	0.250999987	1.47300005	301	34.59999847	15.80000019	0.120999999	0.839999974	2.670000076	1.019999981	0.99000001	1.230000019	4.480000019	10.59000015	1.200000048
0	0	82	37	22	118	100	45	0	0	0	0	0	0	0	1	0	0	1	0	0	1	0	1	0	0	0	0	6.119999886	0.800000012	4.5	0.899999976	143	0.437999994	0.73299998	4.076000214	0.203999996	1.248000026	195	39.59999847	15.89999962	0.129999995	1.529999971	3.359999895	1.519999981	0.99000001	0.939999998	5.489999771	3.309999943	1.279999971
1	0	89	38	22	108	90	50	0	0	0	0	0	0	0	0	0	0	1	0	0	0	0	0	0	0	0	0	8.449999809	1.899999976	3.220000029	0.810000002	92	0.284000009	0.856000006	7.230000019	0.096000001	0.810000002	337	28.60000038	9.399999619	0.126000002	0.939999998	2.75	0.879999995	0.839999974	1	4.090000153	6.010000229	1.330000043
0	0	54	37	20	88	146	89	0	0	1	1	0	1	0	1	0	0	0	1	0	0	0	0	0	0	0	0	4.730000019	0.5	4.320000172	0.910000026	127	0.370999992	0.460999995	2.180999994	0.437999994	2.072000027	157	45.59999847	12.60000038	0.122000001	1.059999943	2.279999971	1.110000014	0.779999971	0.970000029	3.579999924	2.450000048	1.070000052
0	0	88	36.5	26	110	104	56	0	0	1	1	0	0	0	1	0	1	1	0	0	1	0	0	0	0	0	0	4.849999905	2.700000048	3.589999914	0.75	115	0.377999991	0.890999973	4.320000172	0.114	0.550000012	218	34.5	16.20000076	0.136000007	1.730000019	2.190000057	1.24000001	0.589999974	1.169999957	4.460000038	2.980000019	1.350000024
0	0	47				122		0	0	0	0	1	0	0	0	0	0	0	0	0	0	0	0	0	0	0	0	4.360000134	1.200000048	3.950000048	0.850000024	88	0.294	0.504000008	2.197000027	0.414999992	1.809000015	351	38.40000153	10.89999962	0.178000003	1.379999995	2.410000086	1.590000033	0.819999993	1.590000033	4.400000095	3.109999895	0.540000021
0	1	69	37.20000076	30	128	95	48	0	0	0	0	0	0	0	0	0	0	1	1	1	1	0	0	0	0	0	0	9.140000343	1.700000048	5.110000134	0.860000014	166	0.510999978	0.893000007	8.159999847	0.046	0.419999987	185	34	16.20000076	0.136999995	1.370000005	2.779999971	0.980000019	0.829999983	0.709999979	4.659999847	5.46999979	1.399999976
0	1	80				124		0	0	1	1	0	0	0	0	0	1	1	1	0	0	0	0	0	0	1	1																						1.6
1	1	59	37.40000153	20	110	107	65	0	0	1	1	0	0	0	0	0	0	0	0	0	0	0	0	0	0	0	1	7.599999905	0.800000012	5.739999771	0.860000014	168	0.481000006	0.67900002	5.159999847	0.256999999	1.73300004	268	40.29999924	10.30000019	0.119000003	0.850000024	2.910000086	0.99000001	1.059999943	1.299999952	4.389999866	4.980000019	3.130000114
1	0	75	38.40000153	30	127	90	51	0	0	1	1	0	0	0	1	0	0	0	0	0	1	0	0	0	0	0	0	11.07999992	4.5	4.710000038	0.819999993	145	0.439999998	0.796999991	7.53399992	0.231999993	2.571000099	164	33.90000153	16.39999962	0.129999995	1.350000024	3.349999905	1.470000029	1.159999967	1.830000043	5.320000172	4.21999979	18.29999924
0	0	84	36.70000076	26	106	100	53	0	0	0	0	0	0	0	1	0	1	1	1	1	1	0	0	0	1	0	0	4.039999962	1.5	5.25	0.870000005	153	0.521000028	0.800000012	3.200000048	0.145999998	0.5	161	36.90000153	16.89999962	0.160999998	1.440000057	1.419999957	1.139999986	0.550000012	0.99000001	3.450000048	3.00999999	1.399999976
0	1	61		22		101	64	0	0	1	1	0	0	0	1	0	0	1	1	0	1	0	0	0	0	1	1																						1.6
0	0	71				125		0	0	1	1	0	0	0	1	0	0	0	0	0	0	0	0	0	0	0	0	9.380000114	2.099999905	3.670000076	0.899999976	115	0.344999999	0.862999976	8.095000267	0.370000005	1.220999956	298	35	16	0.122000001	1	2.980000019	0.850000024	1.120000005	1.279999971	4.539999962	6.320000172	0.75999999
1	0	57	38.70000076	24	132	80	45	1	0	0	0	0	0	0	0	0	0	1	0	0	0	0	0	0	0	0	0	16.42000008	1.100000024	4.590000153	0.819999993	134	0.395000011	0.874000013	14.35000038	0.200000003	1.399999976	203	33.40000153	15.89999962	0.140000001	1.600000024	2.839999914	0.970000029	0.949999988	1	4.96999979	7.699999809	3.279999971
0	1	86	38.70000076	30	87	124	55	0	0	1	1	0	0	0	0	0	0	1	0	0	0	0	0	0	1	1	1	10.07999992	1.5	4.860000134	0.930000007	149	0.441000015	0.930000007	9.373999596	0.172000006	1.029000044	174	28.20000076	16.20000076	0.138999999	1.190000057	1.620000005	0.939999998	0.649999976	0.449999988	3.380000114	5.550000191	0.74000001
1	1	79	37	26	122	105	69	0	0	0	0	0	0	0	0	0	0	1	1	0	0	0	0	0	0	0	0																						8.9
0	1	71	39.40000153	26	120	92	43	0	0	1	1	0	0	0	1	0	0	1	0	0	0	0	0	0	1	0	0	8.170000076	6	4.440000057	0.889999986	139	0.43599999	0.91900003	7.204999924	0.252999991	1.547999978	66	30.60000038	17	0.137999997	0.839999974	1.620000005	0.629999995	0.74000001	1.059999943	2.609999895	4.21999979	0.879999995
0	0	69	37	26	108	107	54	0	0	1	0	0	0	0	0	0	0	0	1	0	1	0	0	0	0	0	0	12.02000046	1.600000024	4.659999847	0.949999988	140	0.423999995	0.783999979	9.300000191	0.272000015	2.640000105	292	41.09999847	16.10000038	0.127000004	1.389999986	4.699999809	1.179999948	1.360000014	2.769999981	6.840000153	5.289999962	0.629999995
0	1	80	37.29999924	27	129	101	46	0	0	1	1	0	0	0	1	0	0	1	1	1	1	0	0	0	0	0	0	14.25	3.400000095	4.739999771	0.769999981	158	0.469000012	0.962000012	12.21700001	0.092	1.31099999	176	40.70000076	16.29999924	0.138999999	1.389999986	2.680000067	1.110000014	0.889999986	0.709999979	4.420000076	3.559999943	3
0	1	78	36.90000153	26	107	76	48	0	0	0	0	0	0	0	0	0	0	0	1	0	1	0	1	0	0	1	0	9.020000458	2.299999952	5.090000153	0.889999986	153	0.479999989	0.685000002	6.179999828	0.254999995	2.150000095	92	38.79999924	16	0.136999995	0.920000017	1.809999943	0.829999983	0.589999974	1.129999995	3.309999943	4.110000134	8.649999619
0	0	79	37.70000076	33	131	94	48	0	0	0	0	0	0	0	1	0	0	1	0	0	1	0	0	0	0	0	0	18.32999992	2.299999952	4.130000114		119	0.377000004	0.954999983	16.40500069	0.043000001	0.787999988	230	30.20000076	16.29999924	0.126000002	0.810000002	1.649999976	0.689999998	0.74000001	0.839999974	3.130000114	8.609999657	3.299999952
1	0	86	38.40000153	27	155	90	52	0	0	0	1	0	0	0	1	0	0	0	0	0	0	0	0	0	0	0	0	7.96999979	2.299999952	3.460000038	0.829999983	90	0.289000005	0.901000023	6.775000095	0.111000001	0.759000003	257	27.20000076	15.69999981	0.275999993	0.699999988	1.049999952	0.74000001	0.460000008	0.910000026	2.369999886	2.859999895	8.159999847
1	1	74	37.59999847	38	144	80	44	0	0	0	0	0	0	0	0	0	0	1	0	0	0	0	0	0	1	1	0	8.25	2.599999905	4.170000076	0.839999974	112	0.345999986	0.880999982	7.268000126	0.075000003	0.600000024	329	27	16.10000038	0.134000003	0.779999971	1.799999952	0.720000029	0.720000029	0.689999998	3.069999933	7.489999771	4.559999943
1	1	81	39.5	45	213	64	22	0	0	0	1	0	0	0	0	1	1	0	0	0	1	0	0	0	0	0	0	30	4.400000095	5.21999979	1	150	0.488000005	0.879999995	26.39999962	0.219999999	2.808000088	310	40.5	23.10000038	0.187999994	1.110000014	2.289999962	0.899999976	0.860000014	1.360000014	3.75999999	5.75	2.460000038
0	0	59	37.09999847	20	85	110	58	1	0	1	1	0	0	0	1	0	0	1	0	0	0	0	0	0	0	0	0	6.869999886	1.5	4.869999886	0.949999988	143	0.444000006	0.734000027	5.043000221	0.490999997	2.818000078	121	37.40000153	17	0.123999998	0.959999979	2.539999962	0.949999988	0.870000005	1.139999986	4.25	4.639999866	0.730000019
0	1	91	38.90000153	28	106	109	45	0	0	0	0	0	0	0	1	0	0	0	1	0	0	0	0	0	0	1	1	16.87000084		4.949999809	0.920000017	153	0.451999992	0.906000018	15.2840004	0.089000002	1.29400003	179	36.20000076	16	0.142000005	0.930000007	3.980000019	0.860000014	1.320000052	1.539999962	5.71999979	7.070000172	1.460000038
0	0	78	37.70000076	46	145	95	42	0	0	1	1	0	0	0	0	1	1	0	0	0	1	0	1	0	1	0	0	3.890000105	1.899999976	4.289999962	0.839999974	115	0.368000001	0.728999972	2.171000004	0.31400001	1.220999956	110	43.79999924	16.5	0.136999995	1.309999943	1.679999948	1.350000024	0.589999974	0.610000014	3.470000029	3.24000001	2.569999933
0	1	62	37.09999847	31	92	106	53	1	0	0	0	0	0	0	0	1	0	0	1	1	1	0	1	0	0	1	0	14.61999989	1	5.389999866	1.019999981	166	0.499000013	0.809000015	11.82800007	0.214000002	1.807999969	268	44.90000153	16.70000076	0.128000006	0.870000005	1.929999948	1.200000048	0.819999993	1.409999967	3.549999952	6.920000076	7.349999905
0	0	62	37.79999924	26	92	88	51	0	0	0	0	0	0	0	0	0	0	0	0	0	0	0	0	0	0	0	0	7.400000095		3.730000019	0.910000026	107	0.328999996	0.728999972	5.394999981	0.467999995	1.610000014	277	34.90000153	16.29999924	0.133000001	0.629999995	2.710000038	0.800000012	1.149999976	3.319999933	4.730000019	3.269999981	16
0	1	76	37.70000076	30	114	93	41	0	0	0	0	0	0	0	1	0	0	1	0	1	0	0	0	0	0	1	0	15.27999973	11	4.460000038	0.899999976	136	0.455000013	0.823000014	10.93999958	0.200000003	3.055999994	338	37	16.20000076	0.164000005	0.800000012	3.440000057	0.779999971	1.389999986	1.74000001	4.619999886	5.53000021	0.810000002
0	1	62	39.5	20	102	125		0	0	0	0	0	0	0	1	0	0	0	0	0	0	0	0	0	1	1	1	10.10000038	1.399999976	3.75	0.819999993	125	0.374000013	0.842999995	8.513999939	0.059999999	0.606000006	249	32.5	10.30000019	0.123000003	0.689999998	2.619999886	0.620000005	1.00999999	1.289999962	4.059999943	8.18999958	1.139999986
0	1	81		20	84	125		0	0	1	1	0	0	0	1	0	0	1	1	1	0	1	0	0	0	1	1																						1.6
0	1	76	38.29999924	28	107	103	42	0	0	0	1	0	0	0	1	0	0	0	1	0	0	0	1	0	0	1	1	12.22000027	1.200000048	3.339999914	0.920000017	102	0.338	0.873000026	10.67000008	0.372999996	2.75999999	149	19.5	16.60000038	0.142000005	0.49000001	1.659999967	0.5	0.720000029	1.730000019	2.849999905	5.059999943	8.090000153
0	0	81	38.40000153	24	149	93	52	1	0	0	1	0	0	0	1	0	0	0	0	0	0	0	1	0	0	0	0	12.72999954	2.700000048	4.190000057	0.790000021	122	0.370999992	0.879999995	11.20199966	0.083999999	1.069000006	172	37.40000153	16.60000038	0.130999997	1.669999957	1.539999962	1.5	0.519999981	0.519999981	3.789999962	4.099999905	1.330000043
0	0	54	36.79999924	18	90	96	64	0	0	0	0	0	1	0	0	0	0	0	0	0	1	0	0	0	0	0	0	5.880000114	1.5	4.320000172	0.970000029	125	0.377999991	0.507000029	2.980999947	0.44600001	2.621999979	196	40.5	12.69999981	0.120999999	0.939999998	2.640000105	1.159999967	1	1.460000038	4.519999981	2.980000019	0.620000005
0	1	65				126		0	0	0	0	0	0	0	0	0	0	1	0	0	0	0	0	0	1	1	0	10.10999966	0.899999976	4.550000191	0.899999976	141	0.421999991	0.754999995	7.632999897	0.238000005	1.708999991	204	36.90000153	15.89999962	0.136999995	1.5	1.539999962	1.450000048	0.629999995	0.939999998	3.789999962	4.630000114	0.74000001
0	1	72	37	22	110	128	72	0	0	0	0	0	0	0	1	0	0	0	0	0	0	0	0	0	0	1	0	9.100000381	0.800000012	4.599999905	0.870000005	139	0.421000004	0.750999987	6.834000111	0.224000007	1.684000015	196	34.40000153	16.39999962	0.122000001	1.019999981	2.25999999	1.100000024	0.779999971	0.639999986	3.799999952	3.589999914	0.970000029
0	0	55				127		0	0	0	0	1	0	0	1	0	0	0	0	0	0	0	0	0	0	0	0	4.619999886		3.75	0.949999988	118	0.338999987	0.558000028	2.578000069	0.344000012	1.588999987	171	42.59999847	12.30000019	0.127000004	1.100000024	1.970000029	1.179999948	0.680000007	1.5	3.579999924	2.450000048	0.400000006
1	1	80		25	120	56	37	0	0	0	0	0	0	0	0	0	0	0	1	0	1	0	1	0	0	0	0	11.51000023	2.099999905	4.139999866	0.720000029	127	0.395000011	0.782000005	8.355999947	0.149000004	1.715000033	231	32.09999847	16	0.130999997	1.00999999	1.980000019	1.029999971	0.709999979	0.939999998	3.529999971	4.179999828	4.710000038
0	0	67	37.59999847	20	108	91	42	0	0	1	0	0	0	0	0	0	0	0	1	0	0	0	0	0	0	0	0	5.199999809	1.100000024	3.799999952	0.75	111	0.328000009	0.734000027	3.816999912	0.195999995	1.019000053	138	38.70000076	9.600000381	0.119000003	1.279999971	3.319999933	1.350000024	1.029999971	0.839999974	5.050000191	3.519999981	1.090000033
0	1	76	38.90000153	24	98	99	54	0	0	0	0	0	0	0	0	0	0	1	0	0	0	0	0	0	0	0	1	19.45999908	1.200000048	3.49000001	1.00999999	104	0.331999987	0.912	17.09000015	0.164000005	2.180000067	526	28.10000038	15.69999981	0.156000003	1.379999995	2.859999895	1.24000001	0.939999998	1.00999999	4.630000114	6.630000114	5.139999866
0	0	87	38.29999924	26	111	101	51	0	0	0	0	0	0	0	0	0	0	0	0	0	0	1	0	0	1	0	0	11.23999977	2.700000048	3.529999971	0.980000019	108	0.330000013	0.861999989	9.68999958	0.165999994	1.690000057	404	26.89999962	10.10000038	0.147	0.810000002	8.850000381	0.779999971	2.019999981	2.450000048	9.739999771	4.110000134	20
0	0	71	37	18	62	137	64	0	0	0	0	0	0	0	0	1	0	0	0	0	0	0	0	0	0	0	0	5.090000153	1.799999952	4.179999828	0.839999974	128	0.379999995	0.677999973	3.400000095	0.254999995	1.299999952	208	41.29999924	16.70000076	0.125	1	2.609999895	1.090000033	0.899999976	2.150000095	4.610000134	3.440000057	0.310000002
0	1	59	36.5	20	94	129	90	0	0	0	0	0	0	0	0	0	0	1	0	0	0	0	0	0	0	0	0	9.949999809	1.399999976	4.079999924	0.870000005	135	0.389999986	0.800000012	7.960000038	0.118000001	1.169999957	211	31.20000076	15.69999981	0.123000003	1.00999999	2.25999999	0.810000002	0.680000007	0.790000021	3.589999914	5.570000172	0.519999981
0	0	74		21	90	127		0	0	1	1	1	0	0	1	0	0	1	0	0	0	0	0	0	0	0	1	4.340000153	1.799999952	4.079999924	0.939999998	113	0.352999985	0.563000023	2.443000078	0.372999996	1.618999958	199	41.5	12.19999981	0.133000001	1.450000048	2.789999962	1.549999952	0.870000005	1.639999986	4.579999924	3.779999971	0.589999974
0	1	34	37	22	128	92	41	0	0	1	1	0	0	0	1	0	0	0	0	0	0	0	0	0	0	1	0	11.18000031	1.600000024	5.230000019	0.920000017	162	0.490999997	0.873000026	9.760000229	0.088	0.984000027	345	38.40000153	16.10000038	0.129999995	1.25999999	3.50999999	1.070000052	1.039999962	0.99000001	5.230000019	4.309999943	0.839999974
0	0	81	36.90000153	24	102	121	60	0	1	0	0	0	0	0	0	0	0	0	0	1	0	0	0	0	0	0	0	9.680000305	1.100000024	3.980000019	0.680000007	122	0.372999996	0.90200001	8.729999542	0.155000001	1.090000033	357	23.29999924	16.29999924	0.138999999	0.709999979	4.800000191	0.75999999	1.620000005	2.24000001	6.179999828	14.31999969	8.050000191
0	0	76	37.09999847	32	114	120	65	0	0	0	0	1	0	0	0	0	0	0	1	0	1	0	0	0	1	0	0	9.460000038	1.200000048	4.929999828	0.800000012	150	0.479999989	0.842000008	7.96999979	0.199000001	1.25999999	234	31.79999924	16.10000038	0.142000005	0.610000014	2.210000038	0.699999988	0.779999971	1.039999962	3.140000105	3.410000086	1.700000048
1	1	60	38	20	100			0	0	0	0	0	0	0	1	0	0	0	0	0	0	0	0	0	0	0	0	6.559999943		4.460000038	0.930000007	139	0.421999991	0.67900002	4.447000027	0.231999993	1.521999955	311	32.90000153	14.69999981	0.123000003	0.819999993	2.559999943	0.810000002	0.860000014	0.899999976	3.799999952	8.25	4.159999847
0	1	82	38.09999847	46	142	59	32	0	0	0	0	0	0	0	0	0	0	1	1	1	1	0	0	0	0	0	0	22.56999969	4.099999905	4.320000172	0.870000005	125	0.389999986	0.899999976	20.31299973	0.275999993	2.10800004	299	36.09999847	16.20000076	0.137999997	1.139999986	1.480000019	0.99000001	0.720000029	0.930000007	3.25	4.889999866	10.71000004
1	1	82	36.5	20	78	76	46	0	1	0	0	0	0	0	0	0	0	0	0	0	0	0	0	0	0	0	0	6.679999828	1.799999952	4.699999809		144	0.423000008	0.734000027	4.902999878	0.193000004	1.289000034	211		16.10000038	0.136000007							3.720000029	17.96999931
0	1	50	39.09999847	24	120	101	58	0	1	0	0	0	0	0	0	1	0	0	0	0	0	0	0	0	0	1	1	15.64000034	1.899999976	4.659999847	0.910000026	148	0.442999989	0.893999994	13.97999954	0.048999999	0.769999981	261	35.29999924	15.69999981	0.127000004	1.669999957	2.609999895	0.99000001	0.779999971	0.680000007	4.829999924	9.319999695	0.920000017
0	1	63	39.5	24	122	78	48	0	0	0	0	0	0	0	1	0	0	1	0	0	1	0	0	1	0	1	1	8.649999619	1.799999952	4	0.839999974	128	0.379000008	0.908999979	6.800000191	0.202999994	1.309999943	350	34.59999847	16.39999962	0.126000002	0.970000029	2.559999943	0.850000024	0.920000017	1.149999976	3.99000001	9.670000076	5.730000019
0	0	79	37.79999924	32	110	97	50	0	0	0	0	0	0	0	0	0	0	1	1	0	1	0	0	0	0	0	0	8.479999542	1.100000024	3.430000067	0.779999971	86	0.27700001	0.737999976	6.257999897	0.228	1.707999945	289	32.5	15.60000038	0.180999994	1.149999976	2.420000076	1.100000024	0.879999995	0.730000019	3.849999905	5.53000021	2.420000076
0	1	76	37.90000153	20	88	103	49	0	0	0	0	0	0	0	0	0	0	1	1	0	1	0	0	0	1	1	1	12.02000046	1.799999952	3.730000019	0.870000005	119	0.35800001	0.908999979	10.92599964	0.039000001	0.469000012	134	35.59999847	16.29999924	0.120999999	1.320000052	3.119999886	1.200000048	0.910000026	0.920000017	4.769999981	6.800000191	0.970000029
0	1	84	38	28	113	103	53	0	0	0	0	0	0	0	0	0	0	0	0	0	0	0	0	0	0	1	1	8.56000042	3.400000095	4.630000114		142	0.43599999	0.925999999	7.929999828	0.023	0.200000003	224		16.39999962	0.150999993							2.970000029	2.609999895
1	0	57	37	25	128	78	44	0	0	1	1	0	0	0	0	0	0	0	0	0	0	0	0	0	1	0	0	9.930000305	1	5.119999886	1.059999943	165	0.463999987	0.763000011	7.577000141	0.296999991	1.797000051	268	43.09999847	16.60000038	0.122000001	0.850000024	2.519999981	0.720000029	1.110000014	1.559999943	4.170000076	4.869999886	2.00999999
0	0	58				127		0	1	1	1	0	0	0	0	0	0	0	0	0	1	0	0	0	1	0	1	5.03000021	1.299999952	4.25	0.870000005	120	0.361999989	0.561999977	2.829999924	0.338	1.700000048	169	38.79999924	13.10000038	0.131999999	1.149999976	3.680000067	1	1.049999952	1.100000024	5.260000229	3.829999924	0.219999999
0	0	64	37.29999924	26	124	90	40	0	0	1	1	0	0	0	1	0	1	1	1	0	0	0	0	0	0	0	0	6.909999847	2.400000095	5.849999905	0.889999986	165	0.524999976	0.736000001	5.037000179	0.184	1.230000019	268	40.5	13	0.165000007	0.920000017	2.920000076	0.910000026	1.080000043	1.450000048	4.340000153	3.529999971	0.839999974
0	1	72	37.20000076	20	88	134	62	0	0	0	0	0	0	0	1	0	0	0	1	0	1	0	0	0	0	1	0	8.890000343	1.299999952	3.309999943	0.870000005	101	0.310000002	0.736999989	6.552000046	0.180000007	1.600000024	263	37.09999847	11.10000038	0.136000007	0.949999988	3.950000048	0.980000019	1.350000024	2.859999895	5.690000057	5.329999924	1.330000043
0	0	48				127		0	0	0	0	0	0	0	0	0	0	0	0	0	0	0	0	0	0	0	0	7.550000191	0.800000012	4.5	0.910000026	137	0.412	0.661000013	4.400000095	0.331	2.5	226	46.09999847	13.80000019	0.116999999	1.159999967	3.839999914	1.039999962	1	1.120000005	5.739999771	3.210000038	0.319999993
0	1	82	36.09999847	24	83	100	51	1	0	1	0	0	1	0	0	0	0	0	1	0	1	0	0	0	0	1	1	5.170000076	0.699999988	4.28000021	0.810000002	130	0.386000007	0.656000018	3.39199996	0.230000004	1.141000032	189	37.90000153	12	0.135000005	1.019999981	2.099999905	0.939999998	0.639999986	0.829999983	3.309999943	3.220000029	0.930000007
0	1	75	36.40000153	19	84	122	71	0	0	0	0	0	0	0	1	0	0	0	0	0	0	0	0	0	0	0	0	15.43000031	2.099999905	4.909999847	0.939999998	161	0.467000008	0.75999999	11.64999962	0.179000005	1.866999984	297	38.40000153	16.29999924	0.125	0.769999981	2.779999971	0.629999995	1.159999967	1.950000048	4.409999847	7.579999924	3.109999895
1	1	79	38.90000153	46	167	53	34	0	0	0	0	0	0	0	0	0	0	1	1	0	0	0	0	0	0	0	0	14.77000046	8.699999809	4.329999924	1	149	0.435000002	0.916000009	9.673000336	0.379000008	5.59800005	253	34.79999924	16.60000038	0.128000006	1.039999962	3.089999914	0.939999998	1.210000038	1.340000033	5.039999962	6.610000134	7.980000019
0	0	87	36.79999924	26	130	90	39	0	0	1	1	0	0	0	1	0	0	1	0	0	1	0	0	0	0	0	0	8.06000042	2.299999952	3.900000095	0.689999998	128	0.407999992	0.859000027	6.920000076	0.219999999	1.350000024	161	31.20000076	13.69999981	0.142000005	1.320000052	2.50999999	0.930000007	0.829999983	0.769999981	4.53000021	4.860000134	2.670000076
1	1	44	38.5	26	130	92	58	0	0	0	0	0	1	0	0	0	0	0	0	0	0	0	0	0	0	1	1	10.52000046	1.100000024	4.71999979		147	0.426999986	0.815999985	8.583999634	0.167999998	1.476999998	263		16.20000076	0.127000004							7.570000172	2.160000086
0	1	75	37.5	22	99	125	52	0	0	0	0	1	0	0	0	0	0	0	1	1	0	0	0	0	0	0	0	10.28999996		4.840000153	0.910000026	142	0.418000013	0.850000024	8.75	0.092	0.949999988	231	37.5	11.69999981	0.125	1.480000019	1.559999943	1.169999957	0.579999983	1.289999962	3.769999981	1.460000038	1.870000005
0	0	46	36.5	20	82	133	78	0	0	0	0	0	0	0	1	0	0	0	0	0	0	0	0	0	0	0	0	5.53000021	1.399999976	5.960000038	0.920000017	127	0.405000001	0.648000002	3.582999945	0.293000013	1.620000005	222	43.70000076	16.20000076	0.172999993	2.180000067	3.859999895	2.190000057	1.00999999	1.169999957	6.650000095	2.980000019	0.5
0	1	72		22	82	110	59	0	0	0	0	0	0	0	0	0	0	0	1	0	1	0	0	0	0	1	0	8.520000458	1.799999952	3.680000067		117	0.358999997	0.771000028	6.568999767	0.137999997	1.175999999	187		11.69999981	0.131999999							3.220000029	0.889999986
1	0	85	37.09999847	30	110	93	47	0	0	0	0	0	0	0	0	0	0	1	1	0	1	0	0	0	0	0	0	6.320000172	0.699999988	3.619999886	0.819999993	112	0.354999989	0.832000017	5.260000229	0.111000001	0.699999988	190	31.60000038	16.20000076	0.131999999	1.090000033	1.169999957	0.930000007	0.5	1.049999952	2.75999999	3.380000114	0.810000002
1	0	74	38	20	96	115	56	0	0	0	0	0	0	0	1	1	0	0	0	0	0	0	0	0	0	0	0	8.720000267		3.880000114	1.039999962	117	0.358999997	0.746999979	6.513999939	0.31099999	1.868999958	373	37.79999924	11.80000019	0.128000006	0.920000017	1.980000019	1.080000043	0.75999999	1.100000024	3.279999971	3.609999895	0.670000017
0	1	66	37.20000076	28	126	96	51	0	0	1	1	0	0	0	1	0	0	1	0	0	1	0	0	0	0	1	1	29.29999924	1.100000024	5.230000019	0.99000001	160	0.483999997	0.958999991	26.93000031	0.289999992	3.640000105	443	37.59999847	16.10000038	0.128000006	1.950000048	3.859999895	1.679999948	1.25	1.690000057	6.179999828	6.900000095	0.639999986
1	1	73	36.20000076	22	124	109	63	0	0	0	0	0	0	0	1	1	0	0	0	0	0	0	0	0	0	1	0	16.30999947	2.099999905	4.420000076	0.980000019	116	0.375	0.875999987	14.28800011	0.187000006	1.781999946	222	39.70000076	16.10000038	0.143000007	1.139999986	1.960000038	0.889999986	0.75999999	0.959999979	3.480000019	4.21999979	0.620000005
0	1	60	38.59999847	20	82	127		0	0	1	0	0	0	0	1	0	0	0	0	0	0	0	0	0	0	1	1	7.25	0.699999988	4.139999866	0.949999988	137	0.412999988	0.76700002	5.56099987	0.148000002	1.072999954	412	39.20000076	9.399999619	0.115999997	1.070000052	2.359999895	1.090000033	0.839999974	0.589999974	3.75999999	5.96999979	1.159999967
1	0	80	37.90000153	28	92	107	57	0	0	1	1	0	0	0	1	1	0	0	0	0	0	0	0	0	1	0	0	9.770000458	1.399999976	3.779999971	0.829999983	123	0.382999986	0.906000018	8.852000237	0.180000007	1.088999987	147	34.90000153	16.70000076	0.131999999	1.25	1.600000024	1.190000057	0.670000017	1.210000038	3.529999971	5.050000191	4.239999771
0	0	82	39.29999924	36	125	89	45	0	0	0	0	0	0	0	0	0	0	1	0	0	1	0	1	0	0	0	0	3.960000038	1.5	2.480000019	0.839999974	86	0.248999998	0.663999975	2.628999949	0.247999996	0.887000024	236	36.90000153	15.30000019	0.211999997	0.610000014	0.959999979	0.790000021	0.419999987	0.709999979	1.980000019	2.809999943	0.959999979
0	1	80	37.29999924	24	178	90	42	0	0	1	1	0	0	0	1	1	0	1	1	0	0	0	0	0	0	1	0	10.52999973	2.200000048	4.860000134	1.00999999	152	0.456	0.940999985	9.909999847	0.143000007	0.938000023	337	27.10000038	16.60000038	0.140000001	0.49000001	2.170000076	0.50999999	1.039999962	1.74000001	3.5	13.81000042	3.940000057
0	1	28	38.79999924	20	110	128	67	0	0	0	0	0	0	0	1	1	0	0	0	0	0	0	0	0	0	0	1	7.510000229	1.799999952	4.489999771	0.939999998	131	0.386999995	0.637000024	4.78399992	0.361999989	2.019999981	187	38.40000153	12.80000019	0.120999999	0.839999974	2.940000057	0.910000026	0.980000019	1.139999986	4.349999905	5.320000172	0.600000024
1	0	62	38.09999847	22	106			0	0	0	0	0	0	0	0	0	0	0	0	0	0	0	0	0	0	0	0	4.929999828	1.600000024	3.980000019	1	123	0.370000005	0.592999995	2.923000097	0.305999994	1.508999944	171	39.90000153	15.10000038	0.114	0.720000029	2.200000048	0.850000024	0.790000021	0.870000005	3.519999981	4.610000134	1.350000024
1	1	90	37.5	22	104	137	76	0	0	0	0	0	0	1	0	0	0	0	1	1	1	0	0	0	1	1	0	12.19999981	2.700000048	3.880000114		125	0.375999987	0.898999989	10.97000027	0.066	0.810000002	181		16.70000076	0.143000007							2.480000019	20
1	1	67	36.70000076	22	79	127	76	0	0	0	0	0	0	0	0	0	0	0	1	1	1	0	0	0	0	1	1	7.03000021	1.899999976	5.300000191	0.899999976	157	0.497999996	0.532999992	3.746999979	0.38499999	2.431999922	219	35.59999847	15.89999962	0.134000003	0.800000012	1.860000014	0.829999983	0.600000024	1.139999986	3.200000048	3.279999971	0.699999988
0	1	70		22	92	126		0	0	0	0	0	0	0	0	0	0	1	1	0	1	0	0	0	0	1	1	5.539999962	0.800000012	4.170000076	0.870000005	133	0.409999996	0.755999982	4.188000202	0.126000002	0.698000014	152	43.20000076	11.30000019	0.135000005	1.580000043	1.379999995	1.659999967	0.479999989	0.49000001	3.460000038	2.269999981	0.439999998
0	0	50	37.40000153	28	108	90	51	0	0	1	1	0	0	0	0	0	0	0	0	0	0	0	0	0	0	0	0	3.440000057	0.800000012	4.239999771	0.839999974	118	0.36500001	0.65200001	2.180000067	0.289000005	0.99000001	275	32	15.69999981	0.137999997	0.829999983	2.50999999	0.800000012	0.75	0.970000029	3.529999971	4.400000095	2
0	1	75	39.09999847	34	162	98	50	0	0	1	1	0	0	0	1	0	0	1	1	1	1	0	0	0	0	1	0	18.45999908	3.700000048	4.380000114	0.920000017	138	0.412999988	0.912	16.83600044	0.103	1.00999999	146	38.5	16.60000038	0.136000007	2.059999943	2.099999905	1.389999986	0.920000017	0.74000001	4.929999828	4.010000229	0.709999979
0	1	47		20	80	139	90	0	0	0	1	0	0	0	0	0	0	1	1	0	0	0	0	0	0	1	1	6.300000191	0.899999976	5.21999979	0.949999988	149	0.453000009	0.662999988	4.177000046	0.354000002	1.812000036	460	45	10.10000038	0.131999999	0.970000029	3.160000086	1.080000043	1.100000024	1.860000014	5.21999979	4.21999979	0.629999995
0	1	74	38.40000153	25	118	151	88	0	0	1	1	0	0	0	0	0	0	1	1	0	0	0	0	0	0	1	0	10.13000011	1.700000048	5	0.819999993	147	0.458000004	0.86500001	8.762000084	0.104000002	0.90200001	152	35.79999924	16.10000038	0.136000007	0.829999983	2.829999924	0.660000026	0.829999983	0.649999976	4.170000076	4.489999771	0.889999986
1	1	66	37.09999847	28	98	87	42	0	0	0	0	1	0	0	0	0	0	1	0	1	0	0	0	0	0	1	1	13.02000046	1.100000024	3.410000086	0.720000029	103	0.310000002	0.898000002	11.40600014	0.090000004	1.014999986	174	33.09999847	15.89999962	0.130999997	1.129999995	1.25	0.860000014	0.519999981	0.769999981	2.869999886	5.960000038	0.910000026
0	0	70	39.20000076	22	108	111	76	0	0	1	1	0	0	0	1	0	0	0	0	0	0	0	0	0	0	0	0	7.389999866	1.899999976	3.920000076	0.920000017	102	0.338	0.787999988	5.820000172	0.208000004	1.080000043	388	32.09999847	9.899999619	0.136999995	0.879999995	3.450000048	0.720000029	1.190000057	1.830000043	5.199999809	6.96999979	1.460000038
1	1	53	37.40000153	26	128	102	56	0	0	0	0	0	0	0	1	0	0	0	0	0	0	0	0	0	0	0	0	4.909999847	0.899999976	3.809999943	0.829999983	112	0.354000002	0.708000004	3.480000019	0.083999999	0.409999996	219	31.70000076	15.80000019	0.151999995	0.720000029	3.640000105	0.569999993	1.299999952	1.50999999	4.760000229	2.910000086	2.569999933
0	1	53	38.70000076	35	106	97	57	0	0	0	0	0	0	0	0	1	0	0	0	0	0	0	0	0	0	0	0	12.75	1.399999976	4.179999828	0.819999993	132	0.393999994	0.859000027	10.95199966	0.153999999	1.718999982	405	25.10000038	16.5	0.136999995	0.540000021	2.549999952	0.519999981	0.99000001	1.659999967	3.890000105	8.649999619	8.079999924
0	1	86	37.29999924	26	110	99	47	0	0	1	1	0	0	0	0	0	0	1	0	0	1	1	0	0	0	1	0	6.360000134	1.5	4.440000057	0.889999986	138	0.40200001	0.92900002	5.907999992	0.145999998	0.764999986	131	34.90000153	16.10000038	0.125	1.49000001	2.309999943	1.210000038	0.889999986	0.579999983	4.539999962	3.75	1.309999943
0	1	79	37.59999847	24	112	138	79	0	0	1	1	0	0	0	1	0	0	1	0	0	0	0	0	0	0	0	0	10.02000046	2.799999952	4.260000229	0.879999995	119	0.381000012	0.860000014	8.513999939	0.196999997	1.182000041	167	31.20000076	16.10000038	0.133000001	1.179999948	1.409999967	0.930000007	0.519999981	0.910000026	3.329999924	6.519999981	3.789999962
0	1	65		20	78	127		0	0	1	1	0	0	0	1	0	0	0	0	0	0	0	0	0	0	1	0	4.380000114	0.899999976	4.590000153	0.939999998	138	0.418000013	0.59799999	2.618999958	0.312999994	1.371000051	162	40.09999847	14.30000019	0.128999993	1.24000001	2.75999999	1.159999967	0.860000014	1.460000038	4.139999866	3.059999943	0.219999999
0	0	54	38.79999924	22	114	90	48	1	0	1	0	1	0	0	0	1	0	0	0	0	0	0	0	0	0	0	0	9	0.600000024	4.079999924	0.899999976	127	0.381999999	0.68900001	6.199999809	0.351000011	2.710000038	327	39.09999847	15.5	0.119000003	1.00999999	2.900000095	0.899999976	0.920000017	1.539999962	4.760000229	3.24000001	2.470000029
0	1	85	37	26	128	101	67	0	0	0	0	0	0	0	0	0	0	1	1	0	0	0	1	0	0	1	1	15.05000019	1.399999976	4.369999886	0.769999981	152	0.432999998	0.912999988	13.72599983	0.098999999	1.294999957	249	28.10000038	15.89999962	0.138999999	0.800000012	2.170000076	0.569999993	0.800000012	0.819999993	3.420000076	7.099999905	1.820000052
0	0	28		19	70	126		0	0	0	0	0	0	0	0	0	0	0	0	0	0	0	0	0	0	0	0	7.800000191	0.899999976	4.260000229	0.930000007	131	0.391000003	0.680999994	4.330999851	0.486999989	3.799000025	223	43.40000153	16.20000076	0.125	1.149999976	2.289999962	1.129999995	0.74000001	0.819999993	4.039999962	2.549999952	0.419999987
0	1	71				126		1	1	1	1	0	0	0	0	0	0	1	1	1	1	0	0	0	0	1	0																						1.6
1	0	62	37.59999847	23	96	118	53	0	0	0	0	0	0	0	0	0	0	0	1	0	0	0	0	0	0	0	0	13.64999962	2.400000095	4.679999828	0.910000026	147	0.426999986	0.813000023	11.09700012	0.477999985	3.770999908	300	43.20000076	16.60000038	0.123000003	1.110000014	3.140000105	1.169999957	1.440000057	4.949999809	6.210000038	3.599999905	0.449999988
0	1	80	36.5	26	117	98	53	0	0	1	1	0	0	0	1	0	0	1	1	0	0	0	0	0	0	1	1	8.859999657	1.200000048	5.130000114	0.899999976	162	0.463	0.709999979	6.290999889	0.209999993	1.860999942	236	39	16.60000038	0.127000004	1.440000057	3.339999914	1.070000052	0.980000019	0.829999983	5.449999809	3.74000001	0.219999999
1	1	77	36.29999924	24	96	97	54	0	0	0	0	0	0	0	0	0	0	1	1	0	1	0	0	0	0	0	1	11.43999958	0.699999988	4.260000229	0.829999983	136	0.412999988	0.896000028	10.25	0.068000004	0.777999997	273	37.79999924	15.80000019	0.123000003	0.970000029	2.450000048	0.980000019	0.689999998	0.519999981	3.75	3.940000057	2.529999971
0	1	79	38.29999924	24	108	104	58	0	0	0	0	0	0	0	0	1	0	0	1	1	0	0	0	0	0	1	0	17.79999924	4.800000191	4.46999979	0.850000024	136	0.405999988	0.880999982	15.68200016	0.108999997	1.335000038	200	39.29999924	11.60000038	0.128999993	0.970000029	1.159999967	0.829999983	0.5	0.829999983	2.609999895	6.989999771	0.970000029
0	0	83	38.90000153	34	167	99	21	0	0	0	0	0	0	0	1	0	0	0	1	0	0	0	0	0	0	0	0	9.050000191	0.800000012	4.239999771	0.920000017	129	0.393999994	0.792999983	6.978000164	0.277999997	1.771999955	190	33.40000153	16.29999924	0.145999998	0.819999993	1.779999971	0.889999986	0.730000019	1.5	3.200000048	4.960000038	1.669999957
0	1	47						0	0	1	0	0	0	0	0	0	0	0	0	0	1	1	0	0	0	0	1	6.170000076		4.730000019	0.949999988	153	0.437999994	0.588999987	3.634000063	0.323000014	1.993000031	263	45.20000076	12.10000038	0.126000002	1.019999981	2.829999924	1.210000038	1.090000033	2.630000114	4.909999847	2.930000067	1.330000043
1	1	89	36.59999847	26	112	91	31	0	0	1	1	0	0	0	1	0	0	1	1	0	1	0	1	0	0	1	0	5.909999847	2.900000095	3.039999962	0.75999999	105	0.319999993	0.879000008	5.190000057	0.098999999	0.49000001	102	31.89999962	11.19999981	0.158999994	0.910000026	1.320000052	0.74000001	0.479999989	0.469999999	2.880000114	2.720000029	7.599999905
0	1	68	37.20000076	22	98	101	43	0	0	0	0	0	0	0	1	0	0	0	0	0	1	0	0	0	0	1	0	7.230000019	0.800000012	4.650000095	0.850000024	144	0.426999986	0.711000025	5.139999866	0.264999986	1.700000048	189	41.59999847	15.89999962	0.131999999	0.829999983	2.339999914	0.860000014	0.730000019	0.860000014	3.710000038	3.380000114	0.310000002
0	1	89	37.5	30	130	89	38	0	0	1	1	0	0	0	0	0	0	1	1	1	1	0	0	0	0	1	1	8.520000458	1.700000048	4.110000134	0.870000005	125	0.379000008	0.841000021	5.77699995	0.165999994	1.355000019	261	29.5	16.29999924	0.125	1.279999971	2.339999914	1.179999948	1.019999981	0.850000024	4.400000095	8.5	5.059999943
0	1	62	38.09999847	36	143	107	58	0	0	1	1	0	0	0	1	0	0	0	1	0	0	0	0	0	1	0	0	13.67000008	3	4.059999943		109	0.331999987	0.797999978	10.90999985	0.101999998	1.389999986	259		15.80000019	0.172999993							6.809999943	1.6
0	0	71	36.29999924	20	66	135	88	1	0	1	1	0	0	0	0	0	0	1	1	0	0	0	0	0	0	0	0	4.340000153	1.100000024	3.25	1.049999952	105	0.300999999	0.639999986	2.707999945	0.257999986	1.120000005	311	39.40000153	11.60000038	0.118000001	1.350000024	2.460000038	1.25999999	0.959999979	2.109999895	4.489999771	3.819999933	0.219999999
1	1	80	36.70000076	31	161	89	44	0	0	1	1	0	0	0	1	0	0	1	1	1	1	0	1	0	1	1	0	6.170000076	1.100000024	4.650000095	0.889999986	137	0.419999987	0.540000021	3.332000017	0.25999999	1.603999972	185	40.5	11.89999962	0.126000002	0.670000017	2.619999886	0.720000029	0.839999974	1.5	4.230000019	4.170000076	0.370000005
0	1	75	39.70000076	28	114	80	32	0	0	1	1	0	0	0	1	1	0	0	0	0	0	0	0	0	0	1	0	12.72000027	2.799999952	4.329999924	0.870000005	131	0.377999991	0.829999983	10.55799961	0.100000001	1.271999955	332	33.70000076	16	0.128000006	0.74000001	2.710000038	0.639999986	0.839999974	0.819999993	3.950000048	2.049999952	1.330000043
0	1	71	36.29999924	22	90	131	72	0	0	0	0	0	0	0	0	0	0	1	0	0	0	0	0	0	0	1	0	9.18999958	0.800000012	4.860000134	0.899999976	143	0.451999992	0.773999989	7.112999916	0.158999994	1.460999966	144	38.90000153	11.80000019	0.131999999	0.649999976	2.450000048	0.829999983	1	1.409999967	3.819999933	2.769999981	1.080000043
0	1	75	37.70000076	20	87	114	62	0	0	0	0	0	0	0	0	1	0	0	1	0	0	0	0	0	1	0	1	9.430000305	1.700000048	3.279999971	1.019999981	105	0.303000003	0.875999987	8.26099968	0.081	0.628000021	198	37	15.69999981	0.144999996	1.25999999	1.440000057	1	0.569999993	0.75999999	3.319999933	4.550000191	1.210000038
0	1	58	36.79999924	24	114	81	44	0	0	0	0	0	0	0	1	0	0	1	1	0	1	0	0	0	0	0	0	9.800000191	2.400000095	5.659999847	0.949999988	182	0.587000012	0.810000002	7.686999798	0.145999998	1.430999994	291	41.29999924	10.69999981	0.128999993	1.049999952	1.929999948	1.019999981	0.649999976	0.810000002	3.359999895	5.269999981	0.970000029
0	1	81	37.29999924	28	132	100	47	0	0	1	0	0	0	0	1	0	1	1	0	0	0	0	0	0	0	0	0	7.929999828	3.200000048	3.940000057	0.99000001	117	0.363999993	0.741999984	5.388000011	0.280000001	1.868000031	208	43.09999847	16	0.136000007	1.639999986	3.640000105	2.25	1.25999999	5.369999886	6.119999886	5.610000134	3.730000019
1	1	85	39.20000076	36	180	92	48	0	0	0	1	0	0	0	1	0	0	0	1	0	1	0	0	0	0	1	1	6.849999905	1.799999952	5.079999924	0.790000021	125	0.416999996	0.898000002	6.124000072	0.148000002	0.601000011	173	31.70000076	15.19999981	0.175999999	0.930000007	2.609999895	0.839999974	0.99000001	1.690000057	4.110000134	4.320000172	1.190000057
1	0	83	37.70000076	33	190	96	53	0	0	1	1	0	0	0	1	0	0	1	0	0	0	0	1	0	0	0	0	12.18999958	3.700000048	4.440000057	0.99000001	135	0.419	0.933000028	11.37300014	0.082000002	0.996999979	248	38.20000076	16.5	0.143999994	1.649999976	4.150000095	1.730000019	1.299999952	1.399999976	6.590000153	3.099999905	7.849999905
0	1	56	36.79999924	28	98	118	69	0	0	0	0	0	0	0	1	0	0	0	0	0	0	0	0	0	0	1	1	6.739999771	2.099999905	4.880000114	0.790000021	171	0.521000028	0.658999979	4.019999981	0.296999991	2	181	37.90000153	16.39999962	0.125	0.829999983	2.359999895	1.139999986	0.819999993	3.220000029	4.369999886	4.929999828	0.430000007
0	0	84	37.20000076	24	98	90	46	1	1	0	0	0	0	0	0	0	0	0	0	0	0	0	0	0	1	0	0	8.789999962	1.100000024	4.360000134	0.889999986	131	0.397000015	0.683000028	5.414999962	0.257999986	2.267999887	312	34.5	15.80000019	0.128999993	1.110000014	3.230000019	1.200000048	1.00999999	1.649999976	5.039999962		1.8
0	1	72	36.90000153	22	102	107	51	0	0	1	1	0	0	0	1	0	0	1	1	0	0	0	0	0	0	1	0	7.639999866	1.299999952	5.179999828	0.850000024	148	0.470999986	0.558000028	4.263000011	0.323000014	2.467999935	188	38.09999847	11.10000038	0.156000003	1.289999962	2.980000019	1.370000005	1.029999971	1.360000014	4.670000076	4.960000038	1.330000043
0	0	57						0	0	1	0	0	1	0	0	0	0	0	0	0	1	0	0	0	0	0	0	3.839999914		3.970000029	0.939999998	117	0.360000014	0.449999988	1.728000045	0.437999994	1.682000041	247	42	11.10000038	0.131999999	0.850000024	2.359999895	1.200000048	1.019999981	2.670000076	4.809999943	3.140000105	0.629999995
0	0	70	37.40000153	26	108	132	76	1	0	0	0	0	1	0	0	0	0	0	1	1	1	0	0	0	0	0	0	9.56000042	2.099999905	4.489999771	1.039999962	138	0.409999996	0.699000001	6.68200016	0.331999987	3.010999918	201	43	16.5	0.115999997	1.440000057	3.700000048	1.789999962	1.200000048	1.289999962	5.679999828	3.529999971	1.159999967
0	0	57	37.40000153	22	62	123	75	0	0	0	0	0	0	0	0	0	0	1	0	0	0	0	0	0	0	0	0	5.139999866	1	4.670000076	0.850000024	137	0.421999991	0.660000026	3.39199996	0.268999994	1.383000016	200	37	16	0.128000006	1.320000052	2.400000095	1.429999948	0.819999993	0.639999986	4.449999809	3.690000057	0.74000001
1	1	88	37.59999847	36	113	93	46	0	0	1	1	0	0	0	0	0	1	1	0	0	0	0	0	0	0	0	0	11.71000004	1.399999976	4.059999943	0.839999974	122	0.391000003	0.82099998	9.609999657	0.200000003	1.360000014	182	25.39999962	16.5	0.137999997	0.800000012	2.539999962	0.680000007	0.889999986	0.949999988	3.710000038	5.809999943	4.21999979
1	0	73						0	0	0	0	0	0	0	0	0	0	0	1	0	1	1	0	0	0	0	0	6.010000229		4.170000076	0.910000026	125	0.381000012	0.611999989	3.677999973	0.293000013	1.761000037	187	40.29999924	12.39999962	0.141000003	1.179999948	3.890000105	1.549999952	1.389999986	2.460000038	6.139999866	3.849999905	0.709999979
0	0	37						0	0	0	0	0	0	0	1	0	0	0	0	0	0	0	0	0	0	0	0	4.690000057	0.600000024	4.429999828	0.839999974	136	0.397000015	0.64200002	3.010999918	0.270999998	1.271000028	212	43.09999847	11.80000019	0.116999999	1.429999948	2.119999886	1.539999962	0.709999979	0.709999979	4.119999886	2.609999895	0.670000017
1	1	90	37.20000076	24	97	114	36	0	0	0	1	1	0	1	1	0	0	0	1	0	1	0	0	0	0	0	0	3.539999962	1.200000048	4.099999905	0.930000007	123	0.386000007	0.52700001	1.822999954	0.296000004	0.916999996	136	33.79999924	15.80000019	0.148000002	1.090000033	2.329999924	1	0.689999998	0.699999988	3.720000029	3.380000114	4.610000134
1	0	63						0	0	0	0	1	0	0	1	0	0	0	0	0	0	0	0	0	0	0	0				0.949999988								41.79999924			1.50999999	2.279999971	1.179999948	0.569999993	0.920000017	4.199999809		8.9
1	1	69	37	24	114	106	50	0	0	0	0	0	0	0	1	0	0	1	1	0	0	0	0	0	0	1	1	7.119999886	1.399999976	4.400000095	1.00999999	142	0.416000009	0.691999972	4.906000137	0.247999996	1.766000032	197	36.09999847	16.5	0.125	0.779999971	2.50999999	0.810000002	0.899999976	1.039999962	3.920000076	3.660000086	4.860000134
0	0	87	38.70000076	26	134	88	56	0	0	0	0	0	0	0	0	0	0	1	1	0	1	0	0	0	0	0	0	5.599999905	2.400000095	4.03000021	0.790000021	118	0.372999996	0.925999999	5.190000057	0.079000004	0.230000004	181	26.60000038	16.39999962	0.148000002	0.709999979	2.059999943	0.660000026	0.910000026	1.789999962	3.869999886	4.929999828	3.829999924
1	1	72	36.59999847	24	108	121	74	0	0	1	1	0	0	0	0	0	0	1	1	0	0	0	0	0	0	1	1	5.590000153	1	4.360000134	0.850000024	132	0.39199999	0.730000019	4.079999924	0.173999995	0.970000029	212	38.20000076	16.39999962	0.136000007	1.110000014	3.460000038	1.059999943	0.819999993	1.25	4.760000229	3.660000086	0.589999974
0	0	52	38.70000076	26	117	76	40	0	0	0	0	0	0	0	0	0	0	0	0	0	0	0	0	0	0	0	0	10.47999954	3.599999905	4.090000153	0.910000026	121	0.370000005	0.907000005	9.505000114	0.298000008	1.31099999	389	37.09999847	16.20000076	0.133000001	1.210000038	3.779999971	1.169999957	1.179999948	1.409999967	4.929999828	3.069999933	16
1	0	71	37.20000076	32	126	77	40	1	1	1	1	0	0	0	1	0	1	1	0	0	1	0	0	0	0	0	0	4.079999924	1.299999952	4.679999828	0.779999971	129	0.414999992	0.931999981	3.690999985	0.308999985	1.261000037	259	34.5	15.89999962	0.150000006	1.090000033	2.339999914	1.00999999	0.889999986	1.269999981	3.75999999	5.360000134	0.25999999
0	1	54						0	0	0	0	0	0	0	0	0	0	0	0	1	0	0	0	0	0	0	0	4.110000134	1	3.079999924	0.829999983	91	0.282999992	0.749000013	3.078000069	0.145999998	0.600000024	123	27.39999962	8.399999619	0.130999997	1.100000024	1.779999971	1.100000024	0.709999979	0.479999989	3.460000038	3.059999943	16
1	1	73	36.79999924	22	96	92	53	0	0	1	0	0	0	0	0	0	0	0	0	0	1	0	0	0	0	0	1																						10
1	0	84	36.59999847	22	95	124	57	0	0	0	0	0	0	0	0	0	0	0	1	0	0	0	0	1	0	0	0																						10
0	0	80	38.40000153	26	113	90	45	0	0	0	0	0	0	0	1	0	0	0	0	0	1	0	0	0	0	0	0	8.369999886	4.699999809	4.170000076	0.810000002	119	0.370000005	0.379999995	3.180999994	0.574000001	4.803999901	186	39.20000076	16.39999962	0.136999995	1.980000019	2.799999952	1.75999999	0.870000005	0.769999981	5.480000019	3.529999971	4.559999943
0	1	76		20	66			0	0	0	0	0	0	0	0	0	0	1	0	0	0	0	0	0	1	0	0		1	3.970000029	0.99000001	120	0.354999989	0.606000006		0.331999987			40.70000076	12.30000019	0.127000004	1.710000038	2.00999999	2.200000048	0.769999981	1.039999962	4.389999866	3	1.559999943
1	1	63	37.59999847	22	96	99	62	0	0	0	0	1	0	0	1	0	0	0	0	0	0	0	0	0	0	0	0	5.380000114	1.100000024	3.75	1.110000014	114	0.356999993	0.681999981	3.66899991	0.208000004	1.118999958	247	34.20000076	12.39999962	0.123000003	1.149999976	3.019999981	0.949999988	0.980000019	0.75999999	4.829999924	6.099999905	7.920000076
0	0	53	37.40000153	22	60	110	58	0	0	1	1	0	0	0	0	0	0	1	0	0	0	0	0	0	0	0	0	6.489999771	1.200000048	4.110000134		122	0.375	0.630999982	4.09499979	0.289999992	1.881999969	259		12.5	0.122000001								1.8
0	0	54	36.70000076	20	84	122	81	0	0	0	0	1	0	0	1	0	0	0	1	0	0	0	0	0	0	0	0	6.289999962	1	4.650000095	0.939999998	142	0.446999997	0.644999981	4.059999943	0.26699999	1.679999948	218	42.59999847	11.69999981	0.130999997	1.350000024	3.589999914	1.139999986	1.080000043	2.49000001	5.730000019	3.5	0.289999992
1	0	91	37.40000153	22	96	98	47	0	0	0	0	0	0	0	0	0	0	0	0	0	0	0	0	0	0	0	0	24.12999916	1.299999952	3.769999981	0.930000007	116	0.363000005	0.952000022	22.97200012	0.107000001	0.978999972	269	31.89999962	16.20000076	0.131999999	1.169999957	3.180000067	1.179999948	1.129999995	1.159999967	5.179999828	2.170000076	16
1	1	81	37.5	28	116	89	45	0	0	0	1	0	0	0	1	0	0	0	1	1	0	0	0	0	0	0	1	60.63999939	2.099999905	4.28000021	0.779999971	130	0.405999988	0.850000024	40.02199936	0.059999999	3.638000011	92	25	16.39999962	0.174999997	0.839999974	0.870000005	0.720000029	0.519999981	0.889999986	2.230000019	4.159999847	0.709999979
0	1	88	36.59999847	22	115	105	55	0	1	1	1	0	0	0	1	0	0	1	1	0	1	0	0	0	0	0	0	5.130000114	2.599999905	5.610000134	0.699999988	197	0.601000011	0.72299999	3.513999939	0.289999992	1.062000036	81	41.90000153	14.89999962	0.151999995	0.779999971	3.069999933	1.190000057	1.059999943	1.190000057	4.429999828	2.930000067	1.190000057
0	1	83	38.90000153	22	110	86	48	0	0	1	0	0	0	0	1	0	0	0	0	0	0	0	0	0	0	0	0	15.56000042	3	4.269999981	0.810000002	136	0.405999988	0.898999989	13.98799992	0.088	1.241000056	217	31.29999924	15.89999962	0.128999993	0.829999983	1.059999943	0.75	0.419999987	0.769999981	2.25999999	5.510000229	1.549999952
0	0	65	37.40000153	20	89	114	66	0	0	0	0	0	0	0	1	0	0	0	0	0	0	0	0	0	0	0	1	6.070000172		4.179999828	0.920000017	131	0.377999991	0.512000024	3.10800004	0.419	2.542999983	193	41.29999924	16.10000038	0.120999999	1	2.529999971	1.210000038	1.019999981	1.649999976	4.210000038	3.230000019	1.090000033
0	0	78	37.79999924	34	161	94	57	0	0	1	1	0	0	0	0	1	0	0	0	0	1	0	0	0	0	0	0	11.51000023	0.899999976	4.599999905	0.860000014	132	0.391000003	0.796999991	9.173000336	0.128999993	1.485000014	182	36.09999847	16.60000038	0.136000007	0.920000017	2.450000048	0.829999983	0.800000012	0.930000007	3.710000038	5.820000172	2.559999943
1	1	72		28	104	113	67	0	0	1	1	0	0	0	0	0	0	1	0	0	1	0	0	0	0	1	1	8.68999958	2.400000095	5.400000095	0.930000007	157	0.477999985	0.763999999	6.639999866	0.151999995	1.289999962	234	38.90000153	16.20000076	0.135000005	1.169999957	3.089999914	1.039999962	0.860000014	0.879999995	4.46999979	5.059999943	0.49000001
0	0	54	36.90000153	20	110	111	66	0	0	0	0	1	0	0	1	0	0	0	0	0	0	0	0	0	0	0	0	8.770000458	1.299999952	4.320000172		135	0.393000007	0.382999986	3.359999895	0.518000007	4.539999962	274		15.39999962	0.128000006							3.470000029	0.219999999
1	0	67	37.59999847	22	99	90	50	0	0	0	0	0	0	0	0	0	0	0	0	0	0	0	0	0	0	0	0	5.989999771		3.940000057	1.019999981	126	0.382999986	0.59799999	3.563999891	0.317999989	1.899000049	185	42.09999847	15.80000019	0.128999993	1.370000005	2.079999924	1.919999957	0.75	2.200000048	4.179999828	3.920000076	3.289999962
1	1	46	36.90000153	22	99	90	52	0	0	0	0	0	0	0	0	0	0	0	0	0	0	0	0	0	0	0	0	13.72999954		4.300000191	0.899999976	130	0.397000015	0.910000026	12.49400043	0.192000002	1.373000026	225	39.5	15.60000038	0.120999999	1.610000014	1.799999952	1.730000019	0.74000001	0.949999988	4.159999847	3.980000019	4.670000076
0	1	63						0	0	0	0	0	0	0	0	0	0	0	1	0	1	0	0	0	0	0	1	4.489999771	1.200000048	4.889999866	0.930000007	138	0.430999994	0.546000004	2.450000048	0.310000002	1.389999986	200	40.90000153	14.69999981	0.134000003	0.699999988	2.400000095	0.850000024	0.980000019	3.450000048	4.550000191	2.940000057	1.8
0	1	81	39.09999847	32	108	89	42	0	0	0	0	0	0	0	0	1	0	1	1	0	1	0	0	0	0	0	0	13.46000004	3.5	4	0.839999974	127	0.381999999	0.93900001	12.30200005	0.237000003	1.228000045	190	38.29999924	15.89999962	0.128000006	1.080000043	1.370000005	0.779999971	0.600000024	1	2.569999933	5.699999809	0.879999995
1	1	84	37.5	22	91	101	44	0	0	0	1	1	0	0	1	0	0	1	0	0	0	0	0	0	0	1	0	6.179999828	1.700000048	4.650000095	0.850000024	144	0.437000006	0.700999975	4.150000095	0.216000006	1.330000043	236	33.70000076	15.69999981	0.123000003	1.370000005	1.169999957	1.169999957	0.400000006	0.560000002	2.75999999	3.75	0.400000006
1	1	76	37.40000153	32	132	94	52	0	0	1	0	0	0	0	1	0	0	1	0	0	1	0	0	0	0	1	1	14.85000038	2.400000095	4.099999905	0.920000017	127	0.379999995	0.943000019	12.56299973	0.232999995	2.029000044	262	35.40000153	16.5	0.143000007	1.299999952	2.400000095	1.190000057	0.970000029	1.00999999	4.070000172	6.679999828	0.860000014
0	1	89	38.40000153	25	104	89	44	0	0	0	0	0	0	0	1	0	0	0	0	0	0	0	0	0	0	1	1	12.56999969	2.5	4.75	0.75	153	0.444999993	0.883000016	11.09899998	0.123000003	1.309999943	198	32.29999924	16	0.136999995	1.039999962	2.700000048	0.829999983	0.860000014	0.720000029	3.829999924	3.339999914	0.270000011
0	0	85	37.40000153	24	95	119	68	0	0	0	0	0	0	0	0	0	0	1	1	0	0	0	0	0	0	0	0	7.320000172	1.100000024	4.769999981	0.889999986	147	0.444000006	0.670000017	4.903999805	0.203999996	1.493000031	207	33.29999924	11	0.140000001	1.289999962	3.400000095	1.399999976	1.070000052	1.25999999	5.309999943	5.110000134	2.230000019
0	1	79	37.79999924	24	114	99	39	0	0	0	0	0	0	0	0	0	0	1	1	1	1	0	0	0	0	1	0	9.159999847	1.100000024	4.789999962	1.029999971	157	0.476999998	0.867999971	7.949999809	0.181999996	1.179999948	137	28	17	0.142000005	0.99000001	1.090000033	0.699999988	0.460000008	0.639999986	2.400000095	7.099999905	1.769999981
1	1	54	36.79999924	30	118	82	50	0	0	0	0	0	0	0	1	0	0	0	0	0	1	0	0	0	0	0	0	6.929999828	3.299999952	4.670000076		154	0.453999996	0.758000016	5.25	0.160999998	1.080000043	162		16.79999924	0.120999999							2.299999952	0.819999993
1	1	86	36.90000153	26	97	148	75	0	0	0	0	0	0	0	1	0	0	0	1	0	0	0	0	0	0	0	0	6	3.099999905	4.809999943		149	0.446999997	0.82099998	4.929999828	0.107000001	0.639999986	155		16.10000038	0.150000006							2.910000086	3.670000076
0	0	65	37.29999924	26	123	105	55	0	0	0	1	0	0	0	1	0	1	0	1	0	1	0	0	0	1	0	0	15.78999996	3.599999905	4.46999979		140	0.404000014	0.864000022	13.40600014	0.101000004	1.595000029	328		15.69999981	0.128000006							3.880000114	0.959999979
0	1	70		22	71	99	45	0	0	0	0	1	0	0	0	0	0	0	0	0	1	0	0	0	0	1	0	7.849999905	1.799999952	4.820000172	0.810000002	146	0.444999993	0.575999975	4.521999836	0.25999999	2.040999889	238	39.5	16.70000076	0.129999995	0.720000029	1.769999981	1.090000033	0.74000001	3.769999981	3.609999895	2.529999971	0.930000007
1	0	74	37.40000153	26	146	89	53	0	0	0	0	0	0	0	0	0	0	1	0	0	1	0	0	0	0	0	0	7.150000095	1.399999976	3.680000067	0.670000017	118	0.35800001	0.739000022	5.28399992	0.141000003	1.008000016	315	32.29999924	10.80000019	0.140000001	0.74000001	2.25	0.769999981	0.860000014	0.910000026	3.349999905	4.46999979	0.860000014
0	1	73	39.09999847	28	92	95	54	0	0	0	0	0	0	1	0	0	0	0	0	0	0	0	0	0	0	0	0	23.20999908	2.200000048	4.389999866	0.959999979	146	0.416999996	0.902999997	20.95999908	0.323000014	1.539999962	219	38.40000153	10.89999962	0.120999999	0.870000005	1.879999995	0.769999981	0.589999974	1.039999962	3.289999962	3.119999886	3.529999971
0	1	87	38.90000153	28	124	101	52	0	0	1	0	0	0	0	0	0	0	1	1	0	1	0	0	0	0	1	0	14.60999966	2.099999905	5.769999981	0.829999983	174	0.58099997	0.84799999	12.38899994	0.089000002	0.926999986	154	30.70000076	17	0.147	0.949999988	3.319999933	0.730000019	1.049999952	1.200000048	5.230000019	6.690000057	1.129999995
0	1	66	36.59999847	18	62	153	95	0	0	1	0	0	1	0	1	1	0	0	0	0	0	0	0	0	0	0	0	6.190000057	1.799999952	4.170000076	0.930000007	140	0.400999993	0.649999976	3.990999937	0.335999995	1.738999963	269	40.90000153	16.20000076	0.119999997	0.680000007	2.799999952	1	1.129999995	2.630000114	4.28000021	4.849999905	1.350000024
1	1	83	37.20000076	28	95	118	51	0	0	1	1	0	0	0	1	0	0	1	1	0	1	0	0	0	0	0	0	10.5	1.100000024	4.230000019	0.879999995	133	0.407000005	0.850000024	8.515000343	0.118000001	1.238999963	173	34.09999847	16.39999962	0.130999997	1.409999967	2.269999981	1.350000024	0.839999974	0.670000017	4.010000229	4.309999943	2.349999905
1	1	74	37	22	126	95	51	0	0	0	0	0	0	0	0	0	0	0	0	0	0	0	0	0	0	0	0	6.909999847	1.5	5.190000057		157	0.476999998	0.43599999	3.013000011	0.455000013	3.144000053	113		16.29999924	0.128000006							3.359999895	16
0	1	73	37.70000076	20	128			0	0	0	0	0	0	0	1	0	0	1	0	0	0	0	0	0	1	1	0	8.289999962	1.399999976	4.360000134	1	139	0.421999991	0.83099997	6.888999939	0.115999997	0.916000009	189	36.90000153	15.69999981	0.119999997	1.090000033	2.400000095	0.970000029	1	0.870000005	3.980000019	7.71999979	0.850000024
0	0	53						0	0	0	0	0	0	0	0	0	0	0	0	0	1	0	0	0	0	0	0	5.579999924	1.399999976	4.670000076	0.829999983	147	0.430999994	0.683000028	3.811000109	0.246999994	1.378000021	203	40.29999924	12.19999981	0.123000003	1.320000052	3.039999962	1.409999967	1.049999952	2.140000105	5.090000153	3.200000048	0.74000001
0	1	61	36	30	128	107	59	0	0	0	0	0	0	0	0	0	0	1	0	0	1	0	0	0	0	1	1	10.09000015		4.699999809		140	0.418000013	0.777999997	7.849999905	0.130999997	1.320000052	329		9.399999619	0.119999997								0.310000002
0	0	60						0	0	0	0	0	0	0	0	0	0	0	0	0	0	0	0	0	0	0	0	7.889999866	1.399999976	4.199999809	0.939999998	119	0.372999996	0.666999996	5.263000011	0.279000014	1.878000021	275	39	16	0.127000004	1.370000005	1.649999976	1.669999957	0.589999974	1.230000019	3.839999914	3.49000001	0.579999983
0	1	83		22	72	135	69	0	0	0	0	0	0	0	0	0	0	1	1	1	1	0	0	0	0	0	1	4.75	1.200000048	4.619999886	1.049999952	142	0.421999991	0.623000026	2.960000038	0.247999996	1	150	41.70000076	12.30000019	0.123999998	1.230000019	2.24000001	0.939999998	0.600000024	1.279999971	3.920000076	3.329999924	0.600000024
0	1	69	37.70000076	26	94	72	43	0	0	0	0	1	0	0	1	0	0	0	0	0	0	0	0	0	0	0	0	6.929999828	1.100000024	3.920000076	0.75999999	126	0.368999988	0.843999982	5.848999977	0.107000001	0.667999983	114	36	16.10000038	0.119000003	0.99000001	1.440000057	0.810000002	0.579999983	1.100000024	2.900000095	2.609999895	20
0	1	73	37	26	108	93	53	0	0	1	1	0	1	0	1	0	1	1	1	0	1	0	0	0	1	1	1	9.569999695	1.600000024	5.880000114	0.810000002	177	0.550000012	0.758000016	6.487999916	0.172999993	1.656000018	254	39.09999847	10	0.150000006	1.269999981	2.950000048	1.25	0.829999983	1.620000005	4.71999979	6.349999905	2.160000086
0	0	81	37.5	24	106			0	0	0	0	0	0	0	1	0	0	1	0	0	0	0	0	0	1	0	0	5.960000038	1.299999952	4.659999847	0.949999988	143	0.42899999	0.823000014	4.909999847	0.128999993	0.769999981	185	39.90000153	11.80000019	0.126000002	1.080000043	2.579999924	1.210000038	0.879999995	2.049999952	4.420000076	4.150000095	0.660000026
0	1	75		20	120	152	90	0	0	1	1	0	0	0	0	0	0	0	0	0	0	0	0	0	1	1	0																						1.8
0	0	89	37.79999924	24	88	143	63	0	0	0	0	0	0	0	0	0	0	0	1	0	0	0	0	0	0	0	0	6.840000153	2.400000095	4.170000076	0.850000024	129	0.397000015	0.783999979	5.291999817	0.263000011	1.199000001	226	37.59999847	14.80000019	0.131999999	1.269999981	2.480000019	0.980000019	0.800000012	0.709999979	3.980000019	3.980000019	0.860000014
0	1	76		22	104	91	50	0	0	0	0	0	0	0	0	0	0	1	0	0	0	0	0	0	0	0	1	9.170000076	1	4.260000229	0.810000002	129	0.395999998	0.799000025	7.329999924	0.143000007	1.309999943	264	34.09999847	15.69999981	0.131999999	1.360000014	1.889999986	1.090000033	0.550000012	0.610000014	3.799999952	5.010000229	0.829999983
1	1	72	36.5	20	74	100	61	0	0	0	0	0	0	0	1	0	0	0	0	0	0	0	0	0	1	1	0	5.130000114		3.430000067		118	0.347000003	0.726000011	3.720000029	0.143999994	0.74000001	67		17	0.134000003							2.420000076	11.85999966
0	0	75		22	78			0	0	1	1	0	0	0	1	0	0	1	1	0	1	0	0	0	0	0	0	5.579999924	2.299999952	3.849999905	0.860000014	119	0.356000006	0.591000021	3.298000097	0.291999996	1.628999949	219	40.70000076	14.10000038	0.128999993	0.810000002	2.039999962	0.920000017	0.769999981	2.849999905	4.179999828	3.039999962	0.810000002
0	0	94	38.40000153	22	102	97	56	0	0	0	0	0	0	0	0	0	0	0	0	0	0	0	1	0	0	0	1	5.420000076	0.699999988	3.309999943	0.800000012	106	0.312000006	0.688000023	3.519999981	0.241999999	1.309999943	297	27.10000038	16.10000038	0.128000006	1.100000024	2.25	0.879999995	0.720000029	0.730000019	3.579999924	5.630000114	1.75999999
0	1	85	38.59999847	26	128	94	45	0	0	1	0	0	0	0	0	0	0	1	1	0	0	0	0	0	0	1	1	21.39999962	1.5	4.650000095		144	0.433999985	0.922999978	19.75200081	0.044	0.856000006	233		16.29999924	0.125							4.510000229	1.129999995
0	0	82	37.20000076	30	118	89	32	0	0	1	1	0	0	0	1	0	0	1	0	0	1	0	0	0	0	0	1	13.64000034	0.899999976	4.230000019	1	132	0.43900001	0.911000013	11.86999989	0.129999995	1.330000043	219	28.10000038	16.70000076	0.128000006	1.039999962	2.49000001	1.090000033	0.819999993	1.519999981	4.289999962	7.610000134	1
1	0	86	36.5	26	103	150	67	0	0	0	0	0	0	0	0	0	0	0	1	1	0	1	0	0	0	0	0	5.070000172	3.5	3.99000001		105	0.331	0.69599998	3.529999971	0.194999993	0.99000001	158		15.89999962	0.148000002							3.690000057	18.11000061
1	0	58	36.70000076	24	104	92	51	0	1	0	0	0	0	0	0	0	0	0	0	0	0	0	0	0	0	0	0	5.71999979	3.900000095	4.75	0.899999976	138	0.439999998	0.648999989	3.390000105	0.495000005	2.829999924	256	41.79999924	12.5	0.129999995	1.460000038	2.099999905	1.120000005	0.589999974	1.100000024	4.019999981	3.440000057	10.60000038
1	1	74	36.70000076	30	120	88	57	0	0	0	0	0	0	0	0	0	0	1	1	0	0	0	1	0	0	1	1	8.979999542	1.299999952	4.510000229	1.029999971	144	0.409999996	0.758000016	6.80700016	0.191	0.861999989	147	38.5	16.79999924	0.125	1.039999962	3.170000076	1.00999999	1.090000033	0.870000005	4.659999847	4.139999866	5.019999981
0	1	44	37.79999924	24	126	88	46	0	0	0	0	1	0	0	1	0	0	0	1	0	0	0	0	0	0	1	1	8.119999886	2.200000048	5.090000153	0.879999995	181	0.545000017	0.83099997	6.748000145	0.381000012	2.681999922	219	43.90000153	16.10000038	0.130999997	1.179999948	1.649999976	1.24000001	0.600000024	1.059999943	3.299999952	2.119999886	0.660000026
0	0	52	37	22	112	90	52	0	0	0	0	1	0	0	1	0	0	0	0	0	0	0	0	0	0	0	0	10.17000008	0.800000012	4.480000019	0.819999993	135	0.386999995	0.790000021	8.029999733	0.169	1.720000029	271	35.20000076	15.60000038	0.123000003	1.419999957	1.110000014	1.029999971	0.379999995	0.49000001	2.980000019	3.410000086	0.219999999
0	1	70		22	102	100	57	0	0	1	1	0	0	0	1	0	0	1	0	0	0	0	0	0	0	1	1	6.110000134	1.600000024	4.670000076	0.930000007	143	0.444000006	0.718999982	4.389999866	0.157000005	0.959999979	75	34	13.5	0.128999993	1.940000057	1.799999952	1.210000038	0.49000001	2.359999895	4.400000095	2.549999952	0.629999995
0	1	84	36.29999924	24	102	93	53	0	0	0	0	0	0	0	1	0	0	1	1	0	1	0	0	0	0	0	1	10.89000034	2.099999905	4.550000191	0.939999998	138	0.433999985	0.938000023	10.21000004	0.252000004	2.25	274	31	16.60000038	0.138999999	0.810000002	1.889999986	0.769999981	0.689999998	1.730000019	3.029999971	5.349999905	5.329999924
0	0	79	37.09999847	24	92	122		0	0	1	1	0	0	0	1	0	0	1	1	0	0	0	0	0	1	0	0	6.590000153	0.899999976	4.099999905	0.949999988	119	0.351999998	0.730000019	4.586999893	0.216999993	1.429999948	165	39.40000153	13.89999962	0.130999997	1.429999948	2.700000048	1.409999967	0.980000019	1.539999962	4.909999847	3.970000029	4.019999981
0	1	64				123		0	0	1	1	0	0	0	1	0	0	0	0	0	0	0	0	0	0	0	0	11.61999989	1.799999952	4.96999979	0.879999995	165	0.490999997	0.700999975	8.145999908	0.213	2.474999905	250	41.20000076	10.39999962	0.128999993	1.5	2.420000076	1.940000057	0.939999998	2.920000076	4.800000191	3.829999924	1.019999981
0	1	69	37	24	101	108	56	0	0	0	0	0	0	0	0	0	0	0	0	0	0	0	0	0	0	0	0	6.019999981	1.399999976	5.25		161	0.519999981	0.615999997	3.707999945	0.259000003	1.559000015	138		16	0.131999999							2.559999943	0.949999988
0	1	75	39.09999847	22	110	147	79	1	0	0	0	0	0	0	0	1	0	0	0	0	1	0	0	0	1	1	1	16.46999931		4.840000153	1.019999981	146	0.44600001	0.795000017	13.09000015	0.381999999	1.620000005	247	44.79999924	15.69999981	0.136000007	2.039999962	3.089999914	1.99000001	0.899999976	1.049999952	5.860000134	7.420000076	1.830000043
0	1	80	38.90000153	30	135	91	35	0	0	0	0	0	0	0	0	0	0	0	0	0	0	0	0	0	0	1	0	12.72999954	4.099999905	3.359999895	1.039999962	118	0.349000007	0.930000007	11.52999973	0.238000005	1.74000001	171	31.60000038	16.29999924	0.140000001	0.980000019	1.559999943	0.660000026	0.600000024	0.829999983	3.130000114	4.840000153	4.610000134
0	1	71	37.40000153	22	90	140	72	0	0	1	1	0	0	0	1	0	0	1	1	0	0	0	0	0	0	1	1	8.130000114	1	4.010000229	0.930000007	125	0.367000014	0.791000009	6.431000233	0.234999999	1.491999984	308	36.59999847	16.10000038	0.123000003	0.99000001	1.870000005	1.019999981	0.689999998	0.910000026	3.200000048	6.269999981	2.279999971
0	1	68	37.40000153	20	82	109	67	0	0	0	0	0	1	0	1	0	0	1	0	0	0	0	0	0	0	1	1	11.43999958	1.100000024	3.859999895	0.839999974	128	0.393999994	0.652999997	7.46999979	0.224999994	2.369999886	500	34	15.39999962	0.128999993	1	1.809999943	0.910000026	0.610000014	1.879999995	3.589999914	5.510000229	0.930000007
0	1	30	37.29999924	38	153	101	41	0	0	0	0	0	0	0	0	0	0	0	0	0	0	0	0	0	0	0	0	11.22000027	11.5	5.130000114		163	0.499000013	0.248999998	2.79399991	0.722000003	8.100999832	288		16.39999962	0.127000004								1.8
0	0	84	36.59999847	28	112	85	40	0	0	1	0	0	0	0	0	0	0	1	1	0	0	0	0	0	1	0	1	7.670000076	1.399999976	4.300000191		127	0.381000012	0.828999996	6.360000134	0.125	0.959999979	149		16.29999924	0.136999995							3.049999952	1.230000019
1	1	61	37.29999924	24	120	91	49	0	0	0	0	0	1	0	1	0	1	0	0	0	0	0	0	0	0	1	1	7.429999828	1.399999976	4.360000134		143	0.449000001	0.727999985	5.40899992	0.187999994	1.396999955	161		16.5	0.126000002							3.079999924	2.549999952
1	0	67	36.90000153	22	86	84	42	0	0	0	0	0	0	0	0	0	0	0	1	0	1	0	0	0	0	0	0	3.640000105	0.899999976	3.869999886	0.860000014	123	0.351999998	0.601999998	2.190000057	0.282999992	1.029999971	212	40.20000076	12.19999981	0.122000001	1.149999976	1.24000001	0.920000017	0.379999995	0.439999998	2.829999924	5.519999981	0.560000002
0	1	66				102		0	0	0	0	0	0	0	1	0	0	0	0	0	0	0	0	0	0	0	0																						1.8
1	0	55	38.70000076	28	122	81	45	0	0	0	0	0	0	0	0	0	0	1	0	0	0	0	0	0	0	0	0	6.739999771	2.799999952	4.789999962	0.769999981	138	0.416999996	0.787999988	5.31099987	0.172000006	1.159000039	404	42.09999847	10.89999962	0.143000007	1.639999986	3.079999924	1.25999999	1.059999943	1.139999986	5.46999979	4.119999886	0.790000021
0	1	72	37.79999924	22	106	147	93	0	0	1	1	0	0	0	1	0	0	1	1	0	0	0	0	0	0	1	0	10.80000019	0.899999976	4.21999979	0.879999995	131	0.391000003	0.800000012	8.640000343	0.108000003	1.166000009	326	37.20000076	10.10000038	0.125	0.75	2.859999895	0.689999998	0.910000026	0.939999998	4.25	6.460000038	0.75999999
1	1	90	38.09999847	30	121	85	49	0	0	0	0	0	0	0	0	0	0	0	0	0	0	0	0	1	0	0	1	17.76000023	1.5	4.5	0.949999988	138	0.421999991	0.92900002	14.67000008	0.180999994	2.220000029	218	34.40000153	16.60000038	0.145999998	1.179999948	2.930000067	1.00999999	0.839999974	1.080000043	4.380000114	3.559999943	13.42000008
0	0	88	36.59999847	20	76	162	92	0	0	0	0	0	0	0	0	0	0	0	1	0	0	0	0	0	0	0	0	3.960000038	1.5	3.700000048	0.819999993	119	0.356000006	0.726999998	2.880000114	0.181999996	0.720000029	177	35.20000076	16.29999924	0.120999999	1.279999971	3.670000076	1.059999943	0.899999976	1.460000038	5.449999809	3.039999962	2.25
0	1	63	38.90000153	38	135	64	27	0	0	0	0	0	0	0	0	0	0	1	0	0	0	0	0	0	0	1	1	8.239999771	1	6.039999962	0.949999988	182	0.596000016	0.906000018	6.857999802	0.218999997	1.769999981	187	33.90000153	16.60000038	0.129999995	1.129999995	1.940000057	1.049999952	0.699999988	1.379999995	3.980000019	6.96999979	2.230000019
0	1	63		20	104	120	89	0	0	0	0	0	0	0	0	0	0	0	1	0	0	0	0	0	0	1	0	7.070000172		4.21999979	0.839999974	98	0.331999987	0.791000009	5.592000008	0.150999993	1.067999959	447	28.39999962	9.699999809	0.149000004	0.709999979	2.420000076	0.649999976	0.910000026	0.74000001	3.539999962	6.869999886	12.15999985
0	0	72				122		0	0	0	0	0	0	0	1	0	0	0	0	0	0	0	0	0	1	0	0	5.619999886	0.600000024	4.239999771	0.959999979	128	0.388000011	0.742999971	4.179999828	0.197999999	1.110000014	165	36.59999847	12	0.143000007	1.519999981	3.720000029	1.340000033	1.029999971	1.120000005	5.610000134	3.029999971	0.819999993
0	0	79	37.79999924	20	82	120	62	0	0	1	1	0	0	0	1	1	0	0	0	0	0	0	0	0	1	0	0	8.970000267	2.099999905	3.569999933	0.949999988	103	0.319999993	0.779999971	7	0.333000004	1.730000019	289	32.70000076	15.80000019	0.131999999	1.049999952	3.109999895	0.930000007	0.899999976	0.629999995	4.559999943	7	1.950000048
0	1	74	37.90000153	28	119	99	52	0	0	0	0	0	0	0	1	0	0	1	1	1	0	0	0	0	1	1	1	6.539999962	1.200000048	3.480000019	0.819999993	110	0.338	0.718999982	4.617000103	0.194000006	1.269000053	86	30.29999924	17.10000038	0.156000003	1.019999981	1.149999976	0.949999988	0.600000024	1.230000019	2.970000029	3	7.579999924
0	0	66				102		0	0	0	0	0	1	0	0	0	0	0	1	0	1	0	0	0	0	0	0	4.480000019	2.599999905	4.070000172	0.889999986	102	0.340999991	0.671000004	3.00999999	0.209999993	0.939999998	247	38.59999847	17.29999924	0.180999994	1.120000005	2.880000114	1.090000033	0.959999979	1.289999962	4.380000114	2.609999895	0.310000002
1	0	83	37.90000153	30	120	100	47	0	0	1	0	0	0	0	0	0	0	1	1	0	0	0	0	0	0	0	0	11.53999996	2	3.539999962		104	0.323000014	0.907000005	10.47000027	0.015	0.170000002	178		16.29999924	0.118000001							7	1.629999995
0	1	71		20	82	105	58	0	0	0	0	0	0	0	0	0	0	0	1	0	1	0	0	0	0	1	0	5.880000114		4.380000114	0.879999995	134	0.407000005	0.537	2.650000095	0.522000015	3.069999933	150	42.29999924	15.19999981	0.127000004	1.559999943	2.819999933	1.269999981	0.74000001	1.669999957	4.760000229		1.8
0	1	70	39.59999847	26	158	91	44	0	0	1	1	0	0	0	1	1	0	1	0	0	0	0	0	0	0	1	1	12.76000023	6.099999905	4.119999886	0.870000005	148	0.432000011	0.936999977	11.95600033	0.337000012	1.916000009	223	32.90000153	16.70000076	0.138999999	0.930000007	1.75	0.699999988	0.839999974	1.370000005	2.809999943	7.510000229	1.580000043
0	1	63	39.70000076	24	117	111	58	0	0	1	1	0	0	0	0	0	0	0	0	0	1	0	0	0	0	1	0	9.760000229	1.799999952	4.5	0.860000014	148	0.419999987	0.930999994	9.086999893	0.170000002	1.465999961	336	24.70000076	18.39999962	0.128999993	0.379999995	1.700000048	0.49000001	0.819999993	1.210000038	2.440000057	8.609999657	1.450000048
0	0	51	39.59999847	26	114	83	42	0	0	1	1	0	0	0	1	0	0	1	0	0	1	0	0	0	0	0	0	17.63999939	2.5	3.589999914	0.870000005	109	0.331	0.875999987	15.45300007	0.057	1.004999995	200	32.5	15.30000019	0.123999998	1.139999986	1.460000038	0.769999981	0.600000024	0.639999986	2.99000001	7.510000229	0.790000021
0	1	50		24	110	105	64	0	0	0	0	0	0	0	0	0	0	0	0	0	0	0	0	0	0	0	0	8.68999958	1.899999976	5.010000229	0.860000014	164	0.488000005	0.523999989	4.553999901	0.358999997	3.119999886	400	42.70000076	9.5	0.127000004	0.819999993	3.230000019	1.00999999	1.049999952	1.889999986	4.820000172	3.220000029	0.930000007
0	1	68	37.59999847	22	88	87	50	0	0	0	0	0	0	0	1	1	0	1	0	0	0	0	0	0	0	1	0	13.48999977	1.100000024	4.139999866	0.899999976	102	0.317000002	0.810000002	10.92700005	0.119999997	1.618999958	310	35.90000153	15.39999962	0.145999998	0.939999998	2.460000038	0.800000012	0.839999974	1.120000005	3.99000001	6.650000095	0.850000024
0	1	84	37.5	24	112	117	58	0	0	0	0	0	0	0	0	0	0	0	1	0	1	0	1	0	0	0	0	5.130000114	1.5	5.269999981		147	0.442999989	0.600000024	3.078000069	0.239999995	1.230999947	188		16.29999924	0.129999995							5.03000021	5.050000191
0	0	54				108		0	0	1	0	0	0	0	1	0	0	0	0	0	0	0	0	0	0	0	0	5.239999771		4.159999847	0.889999986	128	0.38499999	0.56099999	2.940000057	0.347000003	1.817999959	333	44.40000153	12	0.122000001	1.309999943	3.039999962	1.460000038	0.939999998	1.399999976	4.960000038	3.190000057	0.219999999
1	0	80	37.70000076	30	128	99	51	0	0	0	0	0	0	0	1	0	0	1	1	1	1	0	0	0	0	0	0	15.03999996	2	5.71999979	0.899999976	160	0.512000024	0.91900003	13.82199955	0.114	1.345999956	172	38	16.10000038	0.142000005	1.129999995	2.819999933	1.149999976	0.920000017	0.899999976	4.260000229	4.670000076	1.419999957
0	0	58				108		0	0	0	0	1	0	0	1	0	0	0	0	0	0	0	0	0	0	0	0	5.389999866	0.899999976	3.710000038	0.889999986	114	0.344000012	0.755999982	4.074999809	0.186000004	1.003000021	248	41.79999924	10.89999962	0.116999999	1.330000043	1.889999986	1.269999981	0.620000005	1.110000014	3.680000067	4.039999962	0.449999988
0	0	53				108		0	0	0	0	0	0	0	1	0	0	0	0	0	0	0	0	0	0	0	0	12.78999996	1.799999952	4.630000114	1.019999981	134	0.398999989	0.800999999	10.24499989	0.275000006	2.263999939	233	41.70000076	16.29999924	0.128999993	1.139999986	2.910000086	1.330000043	1.00999999	1.090000033	4.869999886	2.920000076	0.709999979
0	1	67	37.09999847	32	130	96	57	0	0	1	1	0	0	0	1	0	0	1	1	0	1	0	0	0	0	1	0	5.639999866	2.400000095	4.489999771	0.769999981	125	0.400999993	0.651000023	3.670000076	0.165999994	0.939999998	146	28.60000038	16.20000076	0.171000004	0.939999998	2.420000076	0.75	0.709999979	0.709999979	3.720000029	4.21999979	1.070000052
0	1	80	39.20000076	26	110	108	56	0	0	0	0	0	0	0	1	1	0	0	0	0	0	0	0	0	0	1	1	11.75	3.700000048	4.710000038	0.819999993	138	0.441000015	0.888000011	9.517999649	0.119999997	1.409999967	267	31.39999962	17.20000076	0.149000004	0.540000021	2.849999905	0.569999993	1.169999957	1.529999971	4.090000153	7.590000153	4.789999962
1	1	68	37.5	20	102	116	73	0	0	1	1	0	0	0	1	0	0	1	0	1	1	0	0	0	0	0	0	7.5	2.099999905	4.369999886	0.920000017	124	0.409000009	0.773000002	5.797999859	0.120999999	0.907000005	198	29.29999924	11.19999981	0.142000005	0.800000012	1.539999962	0.660000026	0.709999979	0.660000026	3.319999933	6.389999866	1.399999976
0	0	78	36.90000153	20	98	125	67	0	0	0	0	0	0	0	0	0	0	0	1	0	1	0	0	0	1	0	0	10.40999985	0.899999976	4.179999828	0.879999995	126	0.374000013	0.750999987	7.820000172	0.231000006	2.069999933	258	30.10000038	16.10000038	0.129999995	0.769999981	0.879999995	0.75999999	0.310000002	0.660000026	2.019999981	5.28000021	1.440000057
1	1	77	36.79999924	26	144	97	54	0	0	1	1	0	0	0	0	0	0	1	1	0	0	0	1	0	0	1	1	12.56000042	2.099999905	4.159999847	0.810000002	124	0.388000011	0.867999971	10.90200043	0.158999994	1.279999971	209	35	16.20000076	0.143000007	1.110000014	1.529999971	0.939999998	0.550000012	0.74000001	3.160000086	4.46999979	0.99000001
0	1	73	38.5	24	104	108		0	0	0	0	0	0	0	0	0	0	1	0	0	1	0	1	0	0	0	0	10.67000008	1.399999976	4.349999905	0.829999983	139	0.405000001	0.823000014	8.781000137	0.061000001	0.651000023	146	39	11.89999962	0.131999999	1.25	1.419999957	1.070000052	0.519999981	0.639999986	3.029999971	6.710000038	1.00999999
1	0	61	37.5	24	90	81	48	0	0	1	1	0	0	0	0	0	0	0	0	0	0	0	0	0	0	0	0	2.849999905	1.600000024	3.859999895	1.039999962	123	0.368000001	0.463	1.320000052	0.435000002	1.24000001	179	43.40000153	11	0.129999995	1.220000029	1.870000005	1.399999976	0.720000029	1	3.670000076	3.529999971	0.699999988
0	0	54				108		1	0	1	1	0	0	0	1	0	0	0	0	0	0	0	0	0	0	0	0	4.349999905	1	4.190000057	0.980000019	133	0.382999986	0.598999977	2.605999947	0.331	1.440000057	236	40.5	11.89999962	0.120999999	1.230000019	1.480000019	1.120000005	0.5	0.730000019	3.380000114	2.710000038	0.629999995
0	0	63	37	21	105	94	45	0	0	0	0	1	0	0	1	0	0	0	0	0	0	0	0	0	0	0	0	8.289999962	1.5	4.150000095	0.910000026	114	0.363000005	0.796000004	6.598999977	0.216999993	1.552000046	180	35	15.89999962	0.133000001	1.100000024	2.400000095	1.00999999	0.730000019	0.75	3.980000019	5.28000021	1.110000014
0	0	66				108		0	0	1	1	0	0	0	0	0	0	1	0	0	0	0	0	0	0	0	0	9.229999542		4.840000153	0.930000007	142	0.43900001	0.63499999	5.861000061	0.293000013	2.703999996	219	39.70000076	13	0.125	1.019999981	2.380000114	1.350000024	0.75	2.680000067	4.420000076	3.410000086	0.629999995
0	1	69	38.5	22	98	92	49	0	0	0	0	1	0	0	1	0	0	0	1	0	0	0	0	0	0	1	1	7.269999981		4.760000229	0.879999995	159	0.44600001	0.614000022	4.460000038	0.344000012	2.5	192	38.59999847	16.10000038	0.129999995	0.829999983	1.970000029	0.850000024	0.699999988	2.50999999	3.480000019	2.730000019	2.25
0	1	90	38.90000153	26	118	100	53	0	0	0	0	0	0	0	1	0	0	1	1	1	1	0	0	0	0	0	0	7.960000038	2	4.849999905	0.75999999	142	0.449000001	0.75999999	5.507999897	0.224999994	1.791000009	174	28.79999924	16	0.134000003	0.839999974	1.779999971	0.680000007	0.769999981	0.579999983	3.210000038	7.130000114	1.639999986
0	0	69	37	22	92	111	52	0	0	1	1	1	0	0	0	0	0	1	0	0	0	0	0	0	0	0	1	4.699999809	0.800000012	3.400000095	0.839999974	110	0.333999991	0.703000009	3.303999901	0.239999995	1.128000021	219	42.20000076	11.69999981	0.134000003	0.980000019	2.289999962	1.169999957	0.920000017	1.950000048	4.389999866	3.079999924	0.879999995
0	0	55				108		1	0	0	0	0	0	0	0	0	0	0	1	0	0	0	0	0	0	0	0	7.050000191	1	4.730000019	0.930000007	137	0.414999992	0.708999991	4.998000145	0.226999998	1.600000024	299	42.70000076	11.60000038	0.136999995	1.220000029	1.75999999	1.610000014	0.670000017	1.350000024	3.589999914	4.460000038	1.139999986
0	0	58	37.70000076	22	105	82	50	0	0	0	0	0	0	0	0	0	0	0	0	0	0	0	0	0	1	0	0	8.510000229	1.399999976	3.950000048	0.850000024	123	0.354000002	0.898000002	7.639999866	0.277999997	1.610000014	223	35	15.89999962	0.120999999	1.120000005	2.029999971	1.039999962	0.560000002	0.970000029	3.529999971	3.230000019	3.390000105
0	1	72	36.59999847	24	112	110	60	0	0	0	0	0	0	0	0	0	0	1	0	0	1	0	0	0	0	1	1	7.150000095	1.399999976	5.039999962	0.99000001	153	0.449000001	0.737999976	5.27699995	0.172999993	1.236999989	223	42.29999924	11.19999981	0.125	0.959999979	3.140000105	1.080000043	1.169999957	1.019999981	5.03000021	5.570000172	0.769999981
0	1	61	36.5	22	88	91	43	0	0	0	0	1	0	0	1	0	0	0	0	0	1	0	0	0	0	1	0	6.320000172	0.800000012	4.519999981	0.899999976	145	0.412	0.728999972	4.610000134	0.335999995	1.779999971	221	38.40000153	16.20000076	0.120999999	0.899999976	2.930000067	0.810000002	0.839999974	1.029999971	4.369999886	3.5	1.940000057
0	1	81				108		0	0	0	0	0	1	0	0	0	0	1	1	0	1	0	0	0	0	1	0	3.920000076		4.579999924	1.070000052	147	0.42899999	0.514999986	2.019999981	0.372000009	1.460000038	191	39.09999847	10.60000038	0.123999998	0.920000017	2.289999962	1.049999952	0.790000021	1.860000014	3.960000038	3.25	0.25999999
0	0	59	37.79999924	34	121	88	52	0	1	1	1	0	0	0	1	0	0	0	1	0	0	0	0	0	0	0	0	13.73999977	1.700000048	4.079999924	0.920000017	126	0.389999986	0.869000018	11.93999958	0.112000003	0.879999995	160	27.29999924	16.60000038	0.135000005	0.790000021	1.200000048	0.579999983	0.569999993	1	2.579999924	5.349999905	0.910000026
0	1	74	36.79999924	26	117	90	64	0	0	1	0	0	0	0	1	0	0	0	0	0	0	0	0	1	0	1	1	5.349999905	1	4.659999847	0.889999986	145	0.442999989	0.748000026	4	0.222000003	1.129999995	234	33.5	16.29999924	0.127000004	1.460000038	2.670000076	1.5	0.889999986	0.879999995	4.46999979	4.519999981	2.579999924
0	0	60	36.90000153	20	76	103	70	0	0	1	1	0	1	0	1	0	0	1	0	0	0	0	0	0	0	0	0	7.380000114	1.299999952	3.880000114	0.850000024	130	0.395999998	0.722000003	4.461999893	0.354000002	2.612999916	293	34.79999924	15.89999962	0.115999997	1.25	3.150000095	1.279999971	0.959999979	0.699999988	5	4.949999809	3.049999952
0	1	71	37.29999924	22	122	103	66	0	0	1	1	0	0	0	1	0	0	1	1	0	1	0	0	0	0	1	0	10.39000034	2	5		155	0.463	0.76700002	7.968999863	0.116999999	1.215999961	187		15.89999962	0.131999999							4.53000021	0.889999986
1	1	68	37.20000076	22	108	129	81	0	0	0	0	0	0	1	0	0	0	0	1	0	0	0	0	0	0	0	0																						10
0	1	65	37.20000076	28	111	86	52	0	0	0	0	0	0	0	0	0	0	1	0	0	1	0	0	0	0	1	0	4.039999962	1.700000048	4.389999866	0.970000029	150	0.462000012	0.773000002	3.122999907	0.194000006	0.65200001	125	39.20000076	16.20000076	0.116999999	1.039999962	1.379999995	0.99000001	0.460000008	1.159999967	3.019999981	4.360000134	0.850000024
1	0	80						0	0	1	1	0	0	0	0	0	0	0	0	0	0	0	0	0	0	0	0	7.710000038	0.800000012	4.329999924	0.730000019	123	0.372999996	0.776000023	5.980000019	0.238000005	1.600000024	219	41.20000076	15.60000038	0.131999999	1.970000029	3.069999933	1.980000019	0.930000007	0.810000002	5.639999866	3.140000105	12.97000027
0	1	77	38	26	88	93	38	0	0	1	1	0	0	0	1	1	0	1	1	0	0	0	0	0	0	1	0	11.57999992	1.200000048	4.519999981	0.790000021	125	0.397000015	0.828000009	9.588000298	0.180000007	1.529999971	392	31.70000076	16.39999962	0.143999994	1.679999948	1.870000005	1.159999967	0.74000001	0.5	3.910000086	7.809999943	3.420000076
0	1	82				108		0	0	1	1	0	0	0	0	0	0	1	0	0	1	0	0	0	1	1	1	3.460000038	1.200000048	4.329999924	0.889999986	131	0.416000009	0.649999976	2.249000072	0.239999995	0.829999983	129	36.59999847	14.60000038	0.135000005	1.039999962	1.799999952	1.200000048	0.639999986	0.680000007	3.230000019	3.200000048	0.730000019
1	0	68	37.70000076	22	80	97	47	0	0	0	0	0	1	0	1	1	0	1	1	0	0	0	0	0	0	0	0	5.739999771	0.800000012	3.690000057	0.980000019	98	0.312999994	0.629000008	3.609999895	0.268000007	1.537999988	330	30.89999962	10	0.136000007	0.74000001	2.279999971	0.699999988	0.860000014	0.959999979	3.650000095	5.889999866	1.159999967
0	0	85	37.59999847	20	105	101	63	0	0	0	0	0	0	0	0	0	0	1	0	0	0	0	0	0	0	0	0	10.65999985	1.5	3.579999924	0.839999974	112	0.337000012	0.781000018	8.130000114	0.134000003	1.169999957	452	33.90000153	15.39999962	0.131999999	0.920000017	4.420000076	0.839999974	1.5	2.470000029	6.340000153	5.389999866	2.309999943
0	0	77	37	22	88	152	73	0	0	0	0	0	0	0	1	0	0	1	1	0	1	0	0	0	0	0	0	6.150000095	0.699999988	3.970000029	0.850000024	118	0.363999993	0.754999995	4.643000126	0.229000002	1.309999943	99	38.90000153	17.20000076	0.134000003	1.389999986	1.139999986	1.529999971	0.620000005	0.860000014	3.359999895	3.720000029	0.779999971
0	0	82	37	26	103	102	60	0	0	0	0	0	0	0	0	0	0	0	0	0	0	0	0	0	0	0	0	5.96999979	1.799999952	3.920000076		128	0.386999995	0.889999986	5.313000202	0.037999999	0.226999998	129		16.39999962	0.123000003							1.929999948	1.389999986
1	0	85	37.5	26	90	102	64	0	0	0	0	0	0	0	0	0	0	1	1	1	0	0	0	0	0	0	0																						10
1	0	83	38.59999847	22	98	105	58	0	0	0	0	0	0	0	0	0	0	0	1	0	0	0	0	0	0	0	0	11.36999989	1.299999952	4.75	0.949999988	140	0.412999988	0.873000026	9.930000305	0.345999986	2.079999924	309	38.20000076	15.69999981	0.125	1.649999976	3.569999933	1.559999943	1.00999999	1.269999981	5.5	4.369999886	1.889999986
0	1	80	37.09999847	22	78	117	50	0	0	0	0	0	0	0	0	0	0	0	0	0	0	0	0	0	0	1	1	7.519999981	0.699999988	4.409999847	0.889999986	131	0.40200001	0.728999972	5.481999874	0.189999998	1.42900002	443	35.20000076	12.30000019	0.136999995	1.049999952	2.599999905	0.99000001	0.860000014	1.029999971	4.320000172	4.090000153	0.829999983
0	1	68	38	32	108	96	53	0	0	1	1	0	0	0	0	0	0	1	0	0	0	0	0	0	0	1	0	13.67000008	1.799999952	4.480000019	0.850000024	133	0.400999993	0.938000023	12.81999969	0.210999995	1.450000048	256	32.90000153	15.89999962	0.131999999	1.360000014	1.600000024	0.899999976	0.529999971	0.589999974	3.450000048	5.570000172	0.519999981
0	1	72	36.59999847	24	102	110	48	0	0	0	0	0	0	0	0	0	0	1	1	0	1	0	0	0	0	1	1	5.03000021	1.600000024	4.590000153	0.879999995	148	0.435000002	0.851000011	4.28000021	0.248999998	1.029999971	139	41.5	17.39999962	0.125	1.210000038	1.940000057	1.409999967	0.819999993	3.089999914	4.320000172	3.140000105	0.219999999
1	0	68	39	36	108	82	50	0	0	0	0	0	0	0	0	0	0	0	0	0	0	0	0	0	0	0	0	12.94999981	1.100000024	2.50999999	0.879999995	79	0.254000008	0.629999995	8.041999817	0.458999991	4.350999832	577	32	16.10000038	0.171000004	0.850000024	1.710000038	0.810000002	0.639999986	0.939999998	2.970000029	7.159999847	3.99000001
0	1	43				110		0	1	1	0	0	0	0	0	0	0	0	1	0	0	0	0	0	0	0	1	8.510000229	1.600000024	5.130000114	0.959999979	153	0.444000006	0.66900003	5.69299984	0.247999996	2.109999895	251	41.29999924	11.30000019	0.123999998	0.879999995	2.180000067	0.930000007	0.720000029	1.149999976	3.650000095	2.680000067	0.810000002
0	1	65	37.09999847	24	130	96	56	0	0	1	1	0	0	0	1	1	0	1	1	0	0	0	0	0	0	1	1	14.57999992	2	4.440000057	0.889999986	136	0.409999996	0.810000002	11.81000042	0.172000006	1.789999962	410	30	16.10000038	0.128000006	0.810000002	2.420000076	0.720000029	0.680000007	0.720000029	3.480000019	8.119999886	1.470000029
0	1	75	39.59999847	26	124	100	55	1	0	0	0	0	1	0	1	0	0	0	1	1	0	0	0	0	0	1	1	14.81999969	1.399999976	4.179999828		138	0.404000014	0.910000026	13.48999977	0.037999999	0.560000002	176		16.70000076	0.127000004							7.440000057	1.49000001
0	0	60	37.70000076	20	96	110		0	0	1	0	0	0	0	1	0	0	0	0	0	0	0	0	0	0	0	0	5.090000153		4.619999886	1.00999999	134	0.412999988	0.653999984	3.328999996	0.239999995	1.222000003	333	39.40000153	9.5	0.120999999	0.939999998	3.660000086	0.99000001	1.320000052	1.629999995	5.360000134	4.989999771	1.100000024
0	0	76	37.29999924	22	208	97	62	0	0	1	1	0	0	0	1	0	1	1	0	0	1	0	0	0	0	0	0	8.229999542	0.800000012	5.130000114	0.889999986	146	0.479999989	0.711000025	5.852000237	0.211999997	1.720000029	239	31.60000038	12.60000038	0.130999997	1.139999986	2.369999886	1.100000024	0.819999993	0.879999995	3.630000114	3.210000038	0.74000001
1	1	84	38.79999924	28	98	80	42	0	0	1	1	0	0	0	0	0	0	1	1	0	1	0	1	0	0	1	1	9.25	2	4.539999962	0.910000026	141	0.412	0.874000013	8.085000038	0.231999993	1.220000029	110	40	16	0.128999993	1.279999971	1.929999948	1.289999962	0.769999981	0.889999986	3.670000076	3.200000048	1.399999976
0	1	75	37.70000076	26	110	89	50	0	0	1	1	0	0	0	1	0	0	1	1	0	0	0	0	0	0	1	0	10.97000027	4.400000095	5.059999943	1.059999943	153	0.451999992	0.777999997	8.534999847	0.252999991	2.486999989	173	44.09999847	16.39999962	0.128999993	1.330000043	2.029999971	1.330000043	0.699999988	0.949999988	3.900000095	3.799999952	1.120000005
1	0	63	37.59999847	20	86	102	63	0	0	0	0	1	0	0	1	0	0	0	0	0	0	0	0	0	0	0	0	4.739999771	1.399999976	3.059999943	0.850000024	90	0.287	0.763999999	3.619999886	0.277999997	1.220000029	89	33.40000153	16.89999962	0.149000004	0.920000017	3.630000114	0.850000024	1.059999943	1.480000019	5.119999886	3.140000105	20
0	1	62	38.90000153	28	140	85	52	0	0	1	1	0	0	0	1	0	0	1	0	0	1	0	0	0	0	1	1	11.85000038	1.200000048	4.010000229	0.970000029	131	0.411000013	0.864000022	9.859000206	0.115999997	0.912	206	38.09999847	16.39999962	0.125	1.279999971	1.320000052	0.980000019	0.579999983	2.619999886	3.079999924	8.470000267	0.769999981
1	0	72	37.40000153	25	107	86	53	0	0	1	1	0	0	0	0	0	1	0	0	0	0	0	0	0	0	0	0	9.760000229	0.800000012	3.690000057		109	0.351999998	0.93599999	9.135000229	0.030999999	0.303000003	261		15.80000019	0.116999999							9.75	14.34000015
1	1	76	37.79999924	28	122	90	46	1	0	1	1	0	0	0	1	0	0	1	1	0	1	0	0	0	1	1	0	5.480000019	2	5.75	1.049999952	170	0.52700001	0.727999985	3.888000011	0.148000002	0.81099999	171	42.59999847	16.39999962	0.141000003	0.899999976	2.730000019	0.920000017	1.049999952	2.619999886	4.400000095	3.109999895	0.50999999
0	1	70	37	22	98	112	64	0	0	0	0	1	0	0	1	0	0	0	0	0	0	0	0	0	0	0	1	7.75	1.299999952	5.010000229	0.959999979	158	0.481000006	0.725000024	5.179999828	0.257999986	2	270	41.29999924	16.20000076	0.126000002	1.409999967	2.710000038	1.200000048	0.790000021	1.230000019	4.760000229	4.389999866	2.890000105
0	1	40	36.59999847	24	107	96	46	0	0	0	0	0	0	0	1	0	0	0	0	0	0	0	0	0	0	0	0	5.409999847	1.299999952	4.880000114	1.029999971	154	0.449000001	0.531000018	2.869999886	0.395999998	2.140000105	188	42	15.80000019	0.134000003	0.829999983	3.170000076	0.800000012	1.129999995	1.279999971	4.630000114	3.589999914	1.139999986
0	0	36	37.70000076	20	110	126	71	0	0	1	0	0	0	0	0	0	0	0	1	0	0	0	0	0	0	0	0	7.820000172	0.899999976	4.650000095	0.790000021	140	0.411000013	0.842000008	6.584000111	0.109999999	0.860000014	265	45.20000076	14.39999962	0.125	1.220000029	1.850000024	1.330000043	0.579999983	1.24000001	3.75	2.75999999	0.879999995
1	1	74	38.09999847	26	181	74	30	0	0	0	0	0	0	0	0	0	0	1	0	0	0	0	0	0	0	1	0	23.21999931	3.099999905	4.360000134	0.800000012	145	0.451000005	0.977999985	22.26799965	0.155000001	0.911000013	313	35.70000076	12.60000038	0.195999995	1.340000033	2.359999895	0.930000007	1.019999981	1.860000014	4.010000229	6.840000153	1.120000005
0	0	58	36.79999924	20	76	101	72	0	0	1	1	0	0	0	1	1	0	0	1	0	0	0	0	0	0	0	0	7.110000134	0.899999976	4.190000057	0.899999976	134	0.398999989	0.755999982	5.380000114	0.189999998	1.090000033	238	40.90000153	16.29999924	0.125	1.110000014	1.779999971	0.910000026	0.639999986	1.25999999	3.539999962	4.369999886	0.949999988
1	1	72	37.59999847	20	88	84	52	0	0	0	0	0	0	0	0	0	0	0	0	0	0	0	0	0	1	0	1	5.340000153	2	4.139999866	0.949999988	134	0.400000006	0.72299999	3.799999952	0.257999986	0.970000029	216	39.20000076	11.10000038	0.138999999	1.179999948	2.269999981	1.090000033	0.639999986	1.440000057	3.950000048	4.480000019	0.419999987
0	1	85	39.20000076	24	110	91	48	0	0	0	0	0	0	0	0	0	0	1	0	0	1	0	0	0	0	1	0	7.699999809	1.399999976	3.400000095	0.860000014	110	0.323000014	0.748000026	5.112999916	0.199000001	1.531999946	202	37.29999924	16.10000038	0.129999995	0.939999998	2.309999943	1.090000033	0.850000024	0.829999983	3.700000048	5.050000191	12.46000004
0	1	54				110		0	0	1	1	0	0	0	1	0	0	0	0	0	0	0	0	0	0	1	0	5.119999886	1	5.119999886	0.99000001	150	0.444999993	0.526000023	2.690000057	0.367000014	1.879999995	221	42.09999847	16.10000038	0.126000002	1.149999976	2.849999905	1.220000029	0.829999983	2.190000057	4.829999924	2.99000001	0.219999999
1	0	67	37.09999847	22	104	103	53	1	0	1	0	0	0	0	0	0	0	1	0	0	0	0	0	0	0	0	0	7.820000172	1.100000024	4.809999943	0.889999986	138	0.423999995	0.563000023	4.402999878	0.356999993	2.792000055	225	40	10.60000038	0.133000001	0.860000014	3.430000067	1.149999976	1.230000019	1.779999971	5.150000095	3.720000029	0.850000024
0	1	50				110		0	0	0	0	0	0	0	0	0	0	0	0	0	0	0	0	0	0	1	0	6.03000021	0.800000012	4.400000095	0.930000007	134	0.393999994	0.712000012	4.289999962	0.231000006	1.389999986	211	40.5	13.69999981	0.119000003	1.070000052	2.160000086	0.899999976	0.569999993	1.50999999	3.799999952	2.640000105	0.219999999
0	1	82	38	22	120	91	44	0	0	0	0	0	0	0	1	0	0	1	0	0	1	0	0	0	0	1	1	5.139999866	1.5	3.890000105	0.839999974	112	0.342000008	0.769999981	3.957999945	0.120999999	0.621999979	325	36.20000076	10.39999962	0.125	1.039999962	2.569999933	0.970000029	0.910000026	1.559999943	4.070000172	4.389999866	0.670000017
1	1	89		22	89	93	50	0	0	0	0	1	0	0	1	0	0	1	0	0	0	0	0	0	1	0	1	12.35999966	0.899999976	4.28000021	0.939999998	125	0.370000005	0.792999983	9.800000191	0.141000003	1.74000001	208	39.29999924	16	0.127000004	1.070000052	3.049999952	1.00999999	0.889999986	0.910000026	4.510000229	5.730000019	1.309999943
0	1	69		20	88	110		0	0	0	1	0	0	0	0	0	0	1	1	0	0	0	0	0	0	1	0	5.21999979	1.5	4.539999962	0.829999983	137	0.407000005	0.435000002	2.270999908	0.425000012	2.217999935	229	35.79999924	17.20000076	0.123999998	0.829999983	1.429999948	0.850000024	0.600000024	1.190000057	2.940000057	3.660000086	1.100000024
1	1	73	37.5	28	197	99	50	0	0	0	0	0	0	0	0	0	0	1	0	1	0	0	0	0	0	1	1	4.599999905	2.700000048	3.849999905	0.879999995	111	0.361000001	0.736999989	3.390000105	0.129999995	0.59799999	134	35.59999847	16.70000076	0.134000003	0.910000026	1.840000033	0.970000029	0.689999998	0.779999971	3.180000067	2.720000029	6.699999809
0	1	76	36.59999847	24	114	92	51	0	0	0	0	0	0	0	0	0	0	0	1	1	1	0	0	0	1	1	1	13.85000038	1.299999952	3.559999943	0.910000026	119	0.360000014	0.736999989	9.819999695	0.172999993	2.109999895	204	33.40000153	12.30000019	0.148000002	0.730000019	2.059999943	0.699999988	0.930000007	3.230000019	3.890000105	7.329999924	4.050000191
0	1	73	39.40000153	30	107	119	78	0	0	1	1	0	0	0	0	1	0	1	1	0	0	0	0	0	0	1	1	14.15999985	2.5	4.690000057	0.970000029	155	0.458000004	0.810000002	11.47000027	0.172999993	1.416000009	331	32.29999924	16.79999924	0.140000001	0.819999993	2.829999924	0.709999979	0.939999998	1	3.779999971	7.090000153	0.310000002
0	1	85	38.09999847	26	120	80	54	0	0	0	0	0	0	0	0	0	0	1	1	0	1	0	1	0	0	0	0	13.22999954	1.100000024	4.059999943	0.879999995	134	0.379999995	0.906000018	11.27200031	0.226999998	1.708999991	283	35	11.30000019	0.120999999	1.149999976	2.910000086	0.829999983	0.889999986	1.179999948	4.639999866	7.5	0.839999974
0	1	81	38	35	119	90	50	0	0	1	1	0	0	0	1	0	0	1	1	0	1	0	0	0	1	1	0	18.82999992	2	4.46999979	0.839999974	130	0.400000006	0.867999971	16.34399986	0.07	1.281999946	341	28.20000076	16.20000076	0.137999997	0.680000007	2.50999999	0.620000005	1.00999999	1.25	3.799999952	11.52000046	2.529999971
1	0	84	38.90000153	32	187	84	49	0	0	1	1	0	0	0	0	1	1	1	1	0	1	0	0	0	0	0	0	6.650000095	1.700000048	3.599999905	0.649999976	95	0.289999992	0.884000003	5.400000095	0.140000001	0.755999982	240	28.29999924	16.29999924	0.159999996	0.889999986	1.789999962	0.75999999	0.930000007	1.419999957	3.400000095	4.199999809	6.260000229
0	1	85	36.79999924	23	132	70	37	0	0	1	1	0	0	0	0	0	0	1	0	0	1	0	0	0	0	1	1	9.949999809	0.899999976	3.779999971	0.959999979	112	0.345999986	0.786000013	7.821000099	0.181999996	1.136000037	363	41.29999924	16.10000038	0.140000001	1.230000019	3.50999999	0.959999979	1.159999967	0.870000005	5.179999828	6.320000172	1.679999948
0	0	41	37	20	86	137	83	0	0	0	0	0	0	0	0	0	0	0	0	1	0	0	0	0	0	0	0	6.019999981	2.400000095	3.50999999	0.889999986	112	0.317000002	0.532999992	3.209000111	0.377000004	2.269999981	225	36.79999924	12.89999962	0.123000003	1.24000001	1.75999999	1.309999943	0.589999974	0.730000019	3.589999914	2.940000057	0.730000019
0	0	55				110		0	0	1	1	0	0	0	0	0	0	1	1	0	0	0	0	0	0	0	0	6.96999979	1.100000024	4.730000019	0.949999988	137	0.416999996	0.681999981	4.754000187	0.188999996	1.317000031	356	42	10	0.144999996	1.320000052	2.559999943	1.529999971	0.75	1.25999999	4.690000057	3.24000001	0.670000017
1	1	69	38.09999847	22	113	93	43	0	0	0	0	1	0	0	0	0	0	0	0	0	0	0	0	0	0	0	1	5.179999828	1.200000048	4.420000076	0.939999998	136	0.404000014	0.811999977	4.199999809	0.155000001	0.800000012	162	37.5	15.89999962	0.133000001	1.379999995	2.059999943	1.25999999	0.620000005	0.660000026	3.49000001	2.589999914	16.05999947
0	1	89	38.79999924	40	215	114	63	0	0	0	0	0	0	0	1	0	0	0	1	0	0	0	0	0	0	0	1	19.45000076	2.099999905	4.210000038	0.850000024	136	0.382999986	0.91900003	17.87000084	0.071999997	0.920000017	436	30.20000076	16.20000076	0.127000004	0.75	2.650000095	0.629999995	0.889999986	0.870000005	3.680000067	7.099999905	3.269999981
0	1	77	37.70000076	26	132	101	50	0	0	1	1	0	0	0	1	0	1	1	1	0	1	0	1	0	0	1	1	5.579999924	1.200000048	4.75	0.829999983	144	0.43900001	0.81099999	4.53000021	0.172999993	0.720000029	124	36.79999924	16.20000076	0.149000004	1.110000014	1.75999999	0.939999998	0.569999993	0.600000024	3.210000038	3.809999943	0.639999986
0	0	76	37.09999847	20	86	129	74	0	0	0	0	0	0	0	0	0	0	1	1	0	0	0	0	0	0	0	0	4.510000229	1.399999976	3.779999971	0.910000026	121	0.35800001	0.625999987	2.822999954	0.314999998	1.421000004	323	42.90000153	10.10000038	0.122000001	1.110000014	6.260000229	1.480000019	1.960000038	2.349999905	9.569999695	3.210000038	0.50999999
0	1	79	38.09999847	24	105	116	52	0	0	1	1	0	0	0	0	0	0	1	1	1	1	0	0	0	0	0	0	8.579999924	1.100000024	4.840000153	0.850000024	163	0.481000006	0.846000016	7.258999825	0.097999997	0.841000021	124	37.90000153	16.70000076	0.123000003	0.839999974	2.900000095	0.819999993	1.039999962	1.350000024	4.199999809	3.930000067	1
1	0	50	38.70000076	20	125	106	70	0	0	1	1	0	0	0	0	0	0	0	0	0	0	0	0	0	0	0	0	6.889999866	0.800000012	3.839999914	0.790000021	123	0.36500001	0.558000028	3.839999914	0.333999991	2.299999952	321	31.89999962	11.69999981	0.116999999	0.790000021	2.640000105	0.74000001	0.769999981	1.460000038	4.119999886	4.179999828	0.230000004
0	0	49	37.09999847	26	93	92	56	0	0	0	0	0	0	0	0	0	0	0	0	0	0	0	0	0	0	0	0				0.810000002								41.29999924			1.029999971	3.349999905	1.179999948	1.149999976	1.330000043	4.840000153	4.329999924	1.649999976
1	1	59	37.09999847	23	110	90	55	0	0	0	0	0	0	0	1	0	0	0	0	0	0	0	0	0	0	1	1	5.380000114	1.799999952	3.829999924	0.970000029	115	0.338	0.782000005	3.631999969	0.231999993	1.248000026	265	37	15	0.125	0.899999976	1.879999995	0.920000017	0.709999979	1.299999952	3.349999905	4.510000229	0.629999995
0	0	80	36.90000153	24	104	99	49	0	0	1	1	0	0	0	1	0	0	1	0	0	0	0	0	0	0	0	0	5.269999981	1.399999976	4.989999771	0.850000024	153	0.474999994	0.588999987	3.099999905	0.301999986	1.590000033	176	31.79999924	16.29999924	0.134000003	0.850000024	2.150000095	0.790000021	0.629999995	1.210000038	3.380000114	4.139999866	0.519999981
0	0	84	38.59999847	24	122	104	53	0	0	1	1	0	0	0	1	1	0	0	0	0	1	0	0	0	0	0	0	10.05000019	3.5	4.050000191	0.939999998	110	0.335999995	0.810000002	8.069999695	0.175999999	1.116000056	440	32	15.80000019	0.134000003	0.980000019	1.720000029	0.850000024	0.800000012	1.25	3.369999886	6.820000172	12.86999989
1	1	82	38.40000153	28	98	86	45	0	0	1	1	0	0	0	1	0	0	1	0	0	0	0	0	0	0	1	1	12.01000023	1.399999976	4.21999979	0.930000007	131	0.38499999	0.819999993	9.765999794	0.126000002	1.513000011	496	27.10000038	16	0.127000004	0.660000026	2.109999895	0.449999988	0.790000021	0.720000029	3.329999924	7.170000076	2.160000086
0	0	62	36.79999924	20	98	154	75	0	0	0	0	0	0	0	0	0	0	0	0	0	0	0	0	0	0	0	0	6.519999981		4.809999943		149	0.439999998	0.524999976	3.423000097	0.412999988	2.693000078	268		15.5	0.134000003							2.069999933	1.8
0	1	72	37.40000153	24	89	99	45	0	0	1	1	0	0	0	0	0	1	1	1	0	0	0	0	0	0	1	0	10.76000023	1.700000048	4.650000095	0.829999983	145	0.449000001	0.813000023	8.75	0.143000007	1.539999962	226	42.59999847	16.20000076	0.136999995	1.289999962	3.480000019	1.049999952	0.889999986	1.269999981	5.349999905	3.859999895	0.419999987
0	1	71	38.29999924	30	130	93	56	0	0	0	0	0	0	0	0	0	0	1	0	0	1	0	0	0	0	0	0	16.82999992	1.200000048	4.349999905	0.899999976	131	0.391000003	0.856000006	14.40600014	0.057	0.958999991	246	29.5	16	0.128000006	0.980000019	1.519999981	0.670000017	0.689999998	0.879999995	3.039999962	8.989999771	3.180000067
0	1	69	39.20000076	22	110	105	65	1	0	0	0	0	0	0	1	1	0	0	0	1	0	0	0	0	0	1	0	10.21000004	1	4.5	0.949999988	135	0.414000005	0.871999979	8.902999878	0.296000004	1.417999983	245	31	16.20000076	0.135000005	0.800000012	4.650000095	0.689999998	1.470000029	1.899999976	6.010000229	8.239999771	1.799999952
0	1	75	37.40000153	24	115	116	62	0	0	1	0	0	0	0	1	0	0	0	1	0	1	0	0	0	1	1	1	14.75	1.100000024	5.03000021	0.920000017	149	0.437000006	0.875999987	12.92000008	0.086000003	0.910000026	577	33.09999847	15.89999962	0.128000006	1.190000057	1.519999981	0.889999986	0.589999974	1.299999952	3.039999962	8.670000076	1.649999976
0	1	81	38.29999924	22	114	110		0	0	1	1	0	0	0	1	0	0	1	0	0	0	0	0	0	0	1	0	6.78000021	2	3.859999895	0.870000005	112	0.354000002	0.783999979	5.320000172	0.222000003	1.210000038	249	36.59999847	10.19999981	0.141000003	1.120000005	2.49000001	0.810000002	0.680000007	0.670000017	3.859999895	5.21999979	1.25
1	0	87	37.5	22	98	125	67	0	0	0	0	0	0	0	0	0	0	0	1	0	0	0	0	0	0	0	0	8.239999771	2	3.980000019		122	0.407999992	0.774999976	6.389999866	0.140000001	1.149999976	122		16.70000076	0.150000006							3.029999971	14.53999996
0	0	75	38.20000076	22	97	97	54	0	0	1	0	0	0	0	0	0	0	0	0	0	0	0	0	0	0	0	0	8.979999542	0.600000024	3.200000048	0.699999988	97	0.296000004	0.871999979	7.829999924	0.134000003	0.800000012	213	30.29999924	16.39999962	0.136000007	1.5	2.579999924	0.790000021	0.779999971	1.25999999	4.71999979	6.349999905	6.400000095
1	0	68	37.5	20	88	100	60	0	0	0	0	0	0	0	0	0	0	0	1	0	0	0	0	0	0	1	1	6.659999847	1	3.150000095	0.870000005	90	0.289999992	0.782000005	5.210000038	0.131999999	0.879999995	346	30.5	9.199999809	0.128999993	0.970000029	1.929999948	0.810000002	0.629999995	0.709999979	3.25	4.440000057	2.880000114
0	1	85	36.70000076	22	78	114	55	0	0	0	0	0	0	0	1	0	0	0	1	0	0	0	1	0	0	0	1	13.90999985	2.5	4.190000057		147	0.43599999	0.897000015	12.47999954	0.050000001	0.699999988	174		16.29999924	0.150000006							3.279999971	10.46000004
0	0	73	38.20000076	20	90	110		0	0	0	0	0	0	0	0	0	1	1	0	1	1	0	0	0	0	0	0	17.87999916	1.700000048	3.730000019	1.00999999	118	0.358999997	0.753000021	13.46399975	0.191	3.414999962	204	38	13.60000038	0.119000003	1.379999995	2.180000067	1.340000033	0.810000002	1.450000048	4.849999905	9.609999657	0.430000007
0	1	78	36.70000076	18	70	141	69	0	0	0	0	0	0	0	1	0	0	1	0	0	0	0	0	0	0	1	0	5.309999943		3.930000067		115	0.34799999	0.486000001	2.58100009	0.384000003	2.039000034	194		13.5	0.141000003							2.75999999	5.820000172
0	0	81		20	85	110		0	0	0	0	0	0	0	1	0	0	1	1	0	1	0	0	0	1	0	0	4.610000134	1.399999976	3.450000048	0.910000026	103	0.308999985	0.748000026	3.447999954	0.294	1.320000052	169	41	12.39999962	0.128000006	1.25999999	3.069999933	1.25999999	1.029999971	1.220000029	4.860000134	3.430000067	0.899999976
0	0	55	36.79999924	20	90	152	96	0	0	0	0	0	0	0	0	0	0	0	1	0	0	0	0	0	0	0	0																						2
0	1	81	39.70000076	44	141	79	49	0	0	1	1	0	0	0	1	0	0	1	0	0	0	0	0	0	0	1	0	20.87999916	5.099999905	4.53000021	0.860000014	145	0.448000014	0.912	19.04299927	0.175999999	2.125999928	178	33	16.70000076	0.143000007	1.190000057	1.929999948	0.860000014	0.769999981	0.720000029	3.390000105	5.139999866	1.049999952
0	1	27				110		0	0	0	0	1	0	0	0	1	0	0	0	0	0	0	0	0	0	1	1	8.670000076		5.190000057	0.939999998	154	0.444000006	0.734000027	6.360000134	0.201000005	1.74000001	311	46	9.800000191	0.114	1.210000038	1.580000043	1.139999986	0.550000012	0.970000029	3.190000057	3.289999962	0.219999999
1	1	86		22	106	143	81	0	0	1	1	0	0	0	1	0	0	1	1	0	1	0	0	0	0	1	0																						10
0	0	96	39.29999924	24	148	94	39	0	0	0	0	0	0	0	0	0	0	0	0	0	0	0	0	0	0	0	0	8.069999695	3.400000095	3.150000095		92	0.277999997	0.887000024	6.760000229	0.078000002	0.629999995	263		16.20000076	0.122000001							5.329999924	4.039999962
0	0	79	38.59999847	24	125	141	67	0	0	0	0	0	0	0	1	0	0	1	1	0	0	0	0	0	0	0	0	14.84000015	2.700000048	4.340000153	0.839999974	118	0.375999987	0.898000002	13.23700047	0.054000001	0.800999999	218	37.70000076	15.89999962	0.138999999	1.690000057	1.279999971	1.279999971	0.569999993	0.800000012	3.49000001	7.260000229	1.149999976
0	1	63		22	88	116		0	0	0	1	0	0	0	1	0	0	1	0	1	0	0	0	0	0	1	0	12.17000008	1	4.619999886	1	131	0.405999988	0.763999999	9.298000336	0.173999995	2.118000031	248	43.5	13.19999981	0.123000003	0.949999988	1.210000038	0.730000019	0.5	0.800000012	2.549999952	5.570000172	0.219999999
0	1	80	39.29999924	26	105	91	41	0	0	0	0	0	0	0	1	1	0	0	1	0	0	0	0	0	0	1	0	14.10000038	2.5	3.859999895	0.75999999	131	0.39199999	0.875	12.34000015	0.104000002	1.409999967	180	33.90000153	15.80000019	0.128999993	1.120000005	1.879999995	0.829999983	0.629999995	0.920000017	3.410000086	3.319999933	0.469999999
0	0	88	37.90000153	26	146	87	50	0	0	0	0	0	0	0	0	0	0	0	1	0	1	0	1	0	0	0	0	9.81000042	1.299999952	3.74000001	0.810000002	111	0.345999986	0.911000013	8.937000275	0.090999998	0.47299999	297	31.29999924	15.80000019	0.134000003	1.309999943	2.730000019	0.839999974	1.419999957	2.700000048	4.96999979	6.809999943	10.39999962
0	1	83	36.90000153	24	82	100	61	0	0	0	0	0	0	0	0	0	0	1	0	0	1	0	1	0	0	0	0	5.46999979	1	4.380000114	0.899999976	142	0.40200001	0.634000003	3.069999933	0.335000008	1.830000043	144	35.09999847	15.80000019	0.136000007	0.949999988	2.519999981	0.860000014	0.779999971	0.790000021	3.930000067	3.150000095	0.639999986
0	0	67	37.40000153	28	105	97	63	0	0	1	1	0	0	0	1	0	0	0	0	0	0	0	0	0	0	0	0	8.029999733	3.099999905	4.550000191		151	0.488000005	0.762000024	6.118999958	0.186000004	1.493999958	293		15.89999962	0.148000002							2.25	1.220000029
0	0	61	38.09999847	24	108	150	78	0	0	1	0	0	0	0	1	1	0	1	1	0	0	0	0	0	0	0	0	9.460000038	1	3.309999943	0.790000021	91	0.286000013	0.85799998	8.116999626	0.075000003	0.709999979	303	33.29999924	11.39999962	0.133000001	1.470000029	2.359999895	1.409999967	0.899999976	0.970000029	4.730000019	4.269999981	0.860000014
1	0	83	39.20000076	24	140	94	52	0	0	0	0	0	0	0	0	0	0	1	1	0	0	0	1	0	0	0	1	10.72999954	2.299999952	3.480000019	0.889999986	110	0.338999987	0.925999999	9.93999958	0.035	0.379999995	196	28.70000076	9.899999619	0.153999999							3.849999905	15.94999981
0	1	77	38.5	40	189	73	43	0	0	1	1	0	0	0	1	0	0	1	1	0	0	0	0	0	0	1	1	12.64999962	5.199999809	4.389999866	0.819999993	137	0.418000013	0.920000017	11.63799953	0.128000006	0.750999987	161	30.29999924	17.20000076	0.150000006	0.920000017	0.75	0.689999998	0.439999998	1.100000024	2.75	8.800000191	3.450000048
0	0	87	36.79999924	28	92	106	46	0	0	1	1	0	0	0	1	0	0	1	1	0	1	0	0	0	0	0	1	5.440000057	1.600000024	4.380000114	1.070000052	124	0.40200001	0.748000026	4.068999767	0.214000002	1.059000015	293	36.5	12	0.136000007	0.930000007	2.769999981	1.110000014	0.970000029	0.829999983	4.400000095	5.53000021	1.159999967
0	1	73		22		132	78	0	0	1	1	0	0	0	1	0	0	1	0	0	0	0	0	0	0	1	0	4.320000172	0.600000024	3.859999895		117	0.356000006	0.61500001	2.660000086	0.275000006	1.190000057	153		12.80000019	0.128000006								2
0	1	80	38.90000153	22	104	116		0	0	0	0	0	0	0	1	1	0	0	0	0	0	0	0	0	0	0	0	13	1.100000024	3.400000095	0.74000001	98	0.307999998	0.824999988	10.72500038	0.100000001	1.299999952	357	25.60000038	15.5	0.127000004	0.639999986	1.480000019	0.610000014	0.560000002	0.670000017	2.529999971	5.820000172	7.28000021
0	1	70				116		0	0	0	0	0	0	0	1	0	0	1	0	0	0	0	0	0	0	1	1	4.699999809	1.299999952	4.090000153	0.889999986	120	0.361999989	0.742999971	3.492000103	0.170000002	0.708999991	217	36.20000076	11.60000038	0.138999999	1.330000043	2.369999886	1.519999981	0.870000005	0.879999995	4.480000019	3.339999914	1.200000048
1	1	76	37.59999847	25	129	95	60	0	0	0	0	0	0	0	1	0	0	1	0	0	1	0	0	0	0	1	0	13.98999977	3	4.519999981	0.75	156	0.467000008	0.931999981	11.83600044	0.104999997	0.980000019	208	30.79999924	16.39999962	0.135000005	1.470000029	2.769999981	1.029999971	1.129999995	1	4.940000057	9.699999809	3.349999905
1	0	81	38.40000153	26	110	92	54	0	0	0	0	0	0	0	0	0	0	0	0	0	0	0	0	0	0	0	0	4.260000229	1.799999952	3.5	0.600000024	106	0.321999997	0.84799999	3.609999895	0.082000002	0.349999994	226	25.5	10.5	0.137999997	0.850000024	2.029999971	0.589999974	0.709999979	1.070000052	3.49000001	4.679999828	2.579999924
0	1	87	37.20000076	26	138	97	51	0	0	0	0	0	0	0	1	0	0	0	1	1	0	0	0	0	0	1	0	11.81999969	1.399999976	4.449999809	0.879999995	126	0.393999994	0.93900001	10.12199974	0.104999997	1.241000056	276	34.29999924	16	0.150999993	1.039999962	2.269999981	1.019999981	0.819999993	0.75	3.799999952	5.329999924	1.419999957
0	0	86	38.90000153	24	106	87	39	1	0	0	0	0	0	0	0	0	1	0	0	0	0	0	0	0	0	1	0	10.69999981	1.5	4.329999924	0.99000001	92	0.296999991	0.818000019	8.753000259	0.180999994	1.422000051	397	32.5	15.19999981	0.150000006	1.25	2.890000105	1.029999971	0.970000029	0.779999971	4.369999886	8.989999771	2
0	1	70	39.79999924	22	110	127	62	0	0	1	1	0	0	0	1	0	0	0	1	0	0	0	0	0	0	0	0	8.779999733	1.399999976	3.950000048	0.819999993	121	0.349000007	0.89200002	7.099999905	0.298999995	1.169999957	201	30.10000038	15.89999962	0.128000006	1.429999948	3.059999943	1.039999962	0.930000007	1.049999952	5.230000019	5.71999979	1.190000057
0	0	48	37	20	88	106	69	0	0	0	0	0	1	0	0	0	0	0	0	0	0	0	0	0	0	0	0																						2
0	1	72	36.70000076	28	121	144	85	0	0	1	1	0	0	0	1	0	1	1	0	0	0	0	0	0	0	1	0	6.820000172	2.200000048	5.53000021		163	0.513999999	0.680000007	4.639999866	0.184	1.25	136		15.60000038	0.157000005							2.450000048	2.339999914
0	1	90	36.90000153	22	99	113	48	0	0	0	0	0	0	0	1	0	0	0	1	1	1	0	0	0	0	0	1	11.63000011	0.699999988	4.170000076	0.920000017	123	0.370999992	0.786000013	8.953000069	0.159999996	1.860999942	306	30.39999962	16	0.136999995	1.059999943	2.930000067	0.829999983	0.99000001	1.00999999	4.579999924	8.239999771	5.889999866
0	0	69		20	92	116		0	1	1	0	0	0	0	0	0	0	0	0	0	0	0	0	0	0	0	0	6.300000191	2.599999905	3.880000114	0.970000029	124	0.370000005	0.510999978	3.219000101	0.409999996	2.582999945	233	38	11.5	0.125	1.039999962	3.269999981	1.25999999	1.139999986	1.769999981	5.210000038	3.890000105	0.870000005
0	1	69	37.70000076	38	176	63	40	0	0	1	1	0	1	0	0	0	0	0	1	0	0	0	0	0	1	1	0	7.409999847	1.700000048	3.640000105	0.720000029	96	0.300000012	0.875	6.484000206	0.081	0.598999977	529	25.20000076	15.19999981	0.151999995	1.00999999	2.559999943	1.049999952	1.019999981	0.930000007	3.910000086	6.28000021	1.080000043
0	0	67				116		1	1	1	1	0	0	0	1	0	0	0	1	0	0	0	0	0	0	0	0	8.75	2	4.789999962	0.930000007	140	0.414999992	0.552999973	4.839000225	0.384000003	3.359999895	266	41.40000153	14.80000019	0.136999995	1.029999971	2.809999943	1.330000043	1.049999952	2.049999952	4.71999979	3.579999924	0.790000021
1	1	67	38.29999924	26	108	99	58	0	0	1	1	0	0	0	1	0	1	1	0	0	1	0	0	0	0	1	1	8.039999962	2	4.639999866		147	0.465000004	0.827000022	6.650000095	0.096000001	0.769999981	173		16.60000038	0.134000003							4.78000021	2.039999962
0	0	83	38.40000153	34	176	88	43	0	0	0	0	0	0	0	0	0	0	1	0	0	0	0	0	0	0	0	0	11.52000046	3.900000095	3.519999981	0.980000019	109	0.331999987	0.796000004	9.135000229	0.279000014	2.312999964	344	36.5	13	0.164000005	1.370000005	2.819999933	1.049999952	1.169999957	1.460000038	4.900000095	6.099999905	4.039999962
0	1	70				116		0	0	0	0	0	0	0	0	0	0	0	0	0	0	0	0	0	0	1	1	8.989999771	1.700000048	4.360000134	0.800000012	132	0.402999997	0.765999973	6.889999866	0.130999997	1.179999948	225	35.09999847	11.5	0.133000001	0.930000007	2.569999933	0.939999998	0.819999993	1.629999995	4.079999924	4.599999905	1.120000005
0	1	78	37.40000153	28	102	102	44	0	0	0	0	0	0	0	0	0	0	1	1	0	1	0	0	0	1	1	1	9.31000042	3.599999905	3.809999943	0.870000005	93	0.31400001	0.839999974	7.363999844	0.123999998	1.154000044	308	31.39999962	12.19999981	0.166999996	0.939999998	1.370000005	0.790000021	0.540000021	0.660000026	2.75999999	3.880000114	1.299999952
0	0	82	39	22	109	84	47	0	0	0	0	0	0	0	1	0	0	0	1	0	0	0	0	0	0	0	0	21.20999908	1.700000048	4.539999962	0.720000029	139	0.414999992	0.957000017	20.29800034	0.088	1.036000013	291	25.39999962	16.29999924	0.142000005	0.720000029	1.889999986	0.50999999	0.689999998	0.860000014	3.289999962	10.18999958	4.039999962
0	1	69	37.20000076	26	121	73	31	0	0	1	1	0	0	0	1	0	0	1	0	0	1	0	1	0	0	0	1	8.710000038	2.200000048	3.980000019	0.970000029	126	0.38499999	0.920000017	7.447000027	0.090000004	0.531000018	228	37.79999924	16.39999962	0.148000002	1.25	3.309999943	0.959999979	0.99000001	0.610000014	5.019999981	5.21999979	1.230000019
0	1	62	38	20	90	116		0	0	1	0	0	1	0	1	0	0	0	0	0	0	0	0	0	0	1	0	8.600000381	0.600000024	4.840000153		141	0.421999991	0.741999984	6.381000042	0.203999996	1.588999987	208		15.89999962	0.131999999							5.570000172	1.019999981
1	1	77	37.40000153	22	110	90	56	0	0	1	1	0	0	0	0	0	0	1	1	0	1	0	1	0	0	1	1	6.360000134	1.299999952	4.889999866	0.730000019	157	0.493000001	0.806999981	5.132999897	0.156000003	0.938000023	130	38.29999924	12.69999981	0.150999993	0.819999993	1.409999967	0.819999993	0.670000017	0.970000029	2.579999924	4.510000229	3.369999886
1	1	74	37.70000076	30	104	92	47	0	0	1	1	0	0	0	0	0	0	1	0	0	0	0	0	0	0	1	0	9.479999542	2.200000048	5.110000134	1.070000052	155	0.522000015	0.869000018	7.650000095	0.114	1.08099997	151	35.29999924	16.5	0.129999995	0.959999979	3	0.889999986	1.080000043	1.019999981	4.610000134	4.599999905	15.68000031
0	0	63	38.79999924	22	98	106	54	0	0	0	0	0	0	0	1	0	0	0	1	1	0	0	0	0	0	0	0	13.76000023	1.700000048	4.179999828	0.899999976	137	0.398000002	0.921000004	11.85000038	0.213	1.720000029	284	32.90000153	16.20000076	0.131999999	1.110000014	2.920000076	0.800000012	0.889999986	1.730000019	4.46999979	7.96999979	3.390000105
1	0	64		20	58	123	78	0	0	0	0	0	0	0	1	0	0	0	1	0	1	0	0	0	0	0	0																						10.5
0	0	81	37.29999924	29	128	95	64	0	0	0	0	0	0	0	1	0	0	0	0	0	0	0	0	0	1	0	0																						2
0	1	50	38.59999847	30	158	97	56	0	0	1	1	0	0	0	1	1	0	0	0	0	0	0	0	0	0	0	1	17.27000046	2.599999905	4.699999809	0.860000014	135	0.418000013	0.862999976	14.05799961	0.196999997	1.692000031	385	40	16.39999962	0.136000007	0.629999995	3.210000038	0.689999998	1.100000024	1.129999995	4.159999847	7.610000134	2.289999962
0	0	64	37.40000153	20	98	158	98	0	0	0	0	1	0	0	0	0	0	0	1	0	0	0	0	0	0	0	0	8.350000381	1	3.75999999	0.959999979	114	0.351999998	0.850000024	6.909999847	0.147	1.230000019	302	41.29999924	15.5	0.133000001	1.190000057	4.239999771	1.330000043	1.299999952	2.420000076	6.230000019	4.929999828	1.299999952
0	1	41	37.09999847	28	126	79	39	0	0	0	1	0	0	0	0	0	0	1	0	0	0	0	0	0	0	0	0																						2
0	1	73				118		0	0	1	0	0	0	0	0	0	0	0	0	0	1	0	1	0	1	1	1	4.119999886	0.800000012	4.570000172		135	0.398999989	0.603999972	2.49000001	0.298999995	1.230000019	201	40.40000153	12.60000038	0.129999995	1.49000001	0.850000024			0.649999976	2.75999999	2.75999999	0.300000012
0	1	75	39.09999847	24	117	87	22	0	0	1	0	0	0	0	1	0	0	1	1	1	1	0	0	0	0	1	1	9.229999542	0.899999976	4.71999979	0.959999979	130	0.400999993	0.648999989	5.989999771	0.179000005	1.421000004	263	34.59999847	12.60000038	0.136999995	0.829999983	1.169999957	0.649999976	0.589999974	1.220000029	2.789999962	5.329999924	6.050000191
0	1	81	37	28	160	72	37	0	0	1	0	0	0	0	1	0	1	1	0	0	1	0	1	0	0	1	0	9.279999733	2.700000048	3.559999943	0.660000026	118	0.370000005	0.763000011	6.28000021	0.375999987	2.619999886	144	30.60000038	17	0.143999994	1.5	2.440000057	1	0.730000019	0.709999979	4.409999847	2.880000114	7.75
1	1	73	37.40000153	24	108	96	51	0	0	0	0	0	0	0	1	0	0	1	1	0	0	0	0	0	1	1	0	9.220000267	1.399999976	4.849999905	0.939999998	145	0.426999986	0.809000015	7.459000111	0.104000002	0.958999991	126	32.5	16.60000038	0.142000005	0.910000026	1.279999971	0.689999998	0.620000005	0.49000001	2.819999933	6.480000019	1.399999976
0	1	67	37	26	118	94	54	0	0	0	0	0	0	0	0	0	0	1	1	0	0	0	0	0	1	1	1	13.98999977		4.480000019		141	0.418000013	0.782999992	10.94999981	0.137999997	1.789999962	530		15.89999962	0.128999993							7.170000076	0.529999971
1	1	63		24	108	94	53	0	0	0	0	0	0	0	1	0	0	0	1	0	1	0	0	0	0	1	1	10.30000019	1.299999952	4.090000153		152	0.428000003	0.597000003	6.150000095	0.272000015	2.799999952	272		13.80000019	0.135000005								2.089999914
0	1	78	37	24	109	92	44	0	0	1	1	0	0	0	0	0	0	1	0	0	0	0	0	0	0	1	1	11.25		3.74000001	0.959999979	112	0.349999994	0.745999992	8.392000198	0.241999999	1.699000001	309	34.5	10.5	0.150999993	0.810000002	1.159999967	0.74000001	0.5	1	2.480000019	5.739999771	1.5
0	1	74	37.40000153	24	137	102	57	0	0	0	0	0	0	0	0	0	0	1	1	0	0	0	1	0	0	1	0	9.239999771	1.399999976	4.699999809	0.949999988	141	0.435000002	0.764999986	6.769999981	0.175999999	1.626000047	125	40.09999847	19	0.131999999	0.779999971	2.019999981	0.839999974	0.879999995	1.289999962	3.470000029	4.360000134	0.970000029
0	1	76	37.20000076	22	94	111	48	0	0	1	1	0	0	0	1	0	0	1	0	0	0	0	0	0	0	1	1	7.079999924	1	4.809999943	0.970000029	144	0.444000006	0.741999984	5.252999783	0.144999996	1.02699995	272	37.90000153	11.80000019	0.118000001	1.159999967	2.359999895	1.230000019	0.970000029	0.819999993	4.210000038	5.409999847	1.309999943
0	0	52				118		0	0	0	0	1	1	0	1	0	0	0	0	0	0	0	0	0	0	0	0	7.28000021	1.200000048	3.75999999	0.970000029	121	0.344000012	0.595000029	4.331999779	0.328000009	2.388000011	213	41.79999924	13.39999962	0.122000001	1.600000024	2.640000105	1.450000048	0.800000012	1.919999957	5.059999943	3.069999933	0.219999999
0	1	56	39.29999924	22	127	121	83	0	0	0	0	0	0	0	0	0	0	0	0	0	0	0	0	0	0	0	0	14.34000015	1.299999952	4.420000076	0.899999976	136	0.400999993	0.839999974	11.48999977	0.123999998	1.779999971	180	33.79999924	16.5	0.131999999	0.75999999	1.649999976	0.600000024	0.560000002	0.910000026	2.799999952	5.019999981	11.28999996
1	1	80	38.59999847	24	117	81	43	0	0	0	0	0	0	0	1	0	1	0	1	0	0	0	0	0	0	1	0	5.539999962	1.399999976	3.420000076	0.930000007	106	0.333000004	0.538999975	2.986000061	0.347000003	1.922000051	274	36.79999924	9.899999619	0.150999993	1.710000038	3.319999933	1.379999995	1.110000014	1	5.409999847	5.630000114	1.029999971
0	0	74	37.90000153	42	125	71	48	0	0	0	0	0	0	0	1	1	0	0	1	0	0	0	0	0	0	0	0	24.29999924	1.5	4.53000021	0.779999971	135	0.393999994	0.925999999	22.50200081	0.086999997	1.356999993	169	32.59999847	16.29999924	0.129999995	1.159999967	2.569999933	1.149999976	0.910000026	1.039999962	4.420000076	3.200000048	1.929999948
0	1	88	36.90000153	24	100	130	85	0	0	1	0	0	0	0	1	0	0	1	0	0	1	0	0	0	0	1	1	11.92000008	1	4.679999828	0.879999995	147	0.433999985	0.845000029	10.07199955	0.218999997	1.40199995	231	36.29999924	17	0.127000004	0.850000024	2.160000086	0.910000026	0.769999981	0.870000005	3.660000086	4.650000095	0.349999994
0	1	22	40.20000076	24	118	92	51	1	0	1	0	0	0	0	0	0	0	0	0	0	0	0	0	1	0	1	1	8.819999695		4.380000114	0.879999995	136	0.412	0.616999984	5.440000057	0.234999999	2.069999933	563	28	11.60000038	0.125	0.360000014	1.529999971	0.349999994	0.540000021	0.850000024	2.25999999	5.829999924	8.819999695
1	1	70	38.09999847	34	138	90	51	0	0	0	1	0	0	0	0	0	0	0	0	0	0	0	0	1	0	1	1	16.26000023	3.400000095	3.720000029	0.949999988	107	0.331999987	0.933000028	14.85999966	0.25999999	1.773000002	101	41.40000153	21.29999924	0.160999998	2.089999914	2.059999943	1.830000043	0.720000029	1.860000014	4.480000019	7.309999943	13.35000038
1	0	77	36.79999924	20	96	115	65	0	0	1	1	0	0	0	1	0	0	1	1	0	1	0	1	0	0	0	0	7.03000021	1	4.019999981	0.980000019	130	0.381999999	0.79400003	5.579999924	0.150999993	1.059999943	172	41.70000076	11.5	0.130999997	1.24000001	2.079999924	1.00999999	0.620000005	0.660000026	3.640000105	2.24000001	1.639999986
1	0	65	37.29999924	24	90	112	60	0	0	1	1	0	0	0	0	0	0	1	0	0	1	0	0	0	0	0	0	12.02999973	1.899999976	3.569999933	0.819999993	115	0.340000004	0.907999992	10.92000008	0.071000002	0.850000024	265	35.90000153	8.5	0.130999997	1.149999976	1.820000052	0.930000007	0.589999974	1.340000033	3.309999943	3.819999933	0.310000002
0	0	48				118		0	0	0	0	0	0	0	0	0	0	0	0	0	1	0	0	0	0	0	0	5.579999924		4.079999924	1	116	0.368000001	0.674000025	3.532000065	0.293000013	1.440000057	184	46.5	22.29999924	0.141000003	1.620000005	2.099999905	1.909999967	0.639999986	0.589999974	4.059999943	2.210000038	0.680000007
0	0	91	37	44	210	85	37	0	0	0	0	0	0	0	1	0	0	1	1	0	1	0	0	0	0	0	0	40.5	1.399999976	4.070000172	0.75	102	0.352999985	0.980000019	39.68999863	0.079000004	0.915000021	366	26	16.39999962	0.180000007	0.819999993	1.879999995	0.779999971	0.959999979	1.440000057	3.410000086	7.130000114	7.389999866
1	1	81	37.90000153	25	111	107	50	0	0	0	0	0	0	0	0	0	0	0	0	1	0	0	0	0	0	0	0	7.940000057	2.200000048	4.260000229		139	0.409000009	0.89200002	7.081999779	0.064999998	0.515999973	152		16.20000076	0.127000004								10.5
0	1	71	37.59999847	20	86	118		0	0	0	0	0	0	0	0	0	1	1	1	0	0	1	0	0	0	0	0	9.68999958	1.700000048	4.070000172	0.689999998	118	0.35800001	0.938000023	9.090000153	0.218999997	1.379999995	216	26.20000076	11.60000038	0.151999995	1.49000001	2.299999952	1.139999986	0.680000007	0.939999998	4.260000229	5.21999979	0.889999986
0	0	45				118		0	0	0	0	0	0	0	0	0	0	0	0	0	0	0	0	0	0	0	0	5.019999981		4.710000038	0.839999974	117	0.349000007	0.644999981	3.237999916	0.298999995	1.501000047	187	40.40000153	11.30000019	0.130999997	0.860000014	2.920000076	1.120000005	1.059999943	3.150000095	4.920000076	2.549999952	0.449999988
0	1	74	36.79999924	22	95	83	46	0	0	0	0	0	0	0	1	0	1	1	0	0	0	0	0	0	1	1	1	4.599999905	1.700000048	3.230000019	0.949999988	93	0.289999992	0.587000012	2.700000048	0.178000003	0.819000006	89	30.20000076	11.10000038	0.153999999	1.519999981	2.039999962	1.070000052	0.660000026	0.449999988	3.900000095	2.359999895	0.930000007
1	1	84	37	22	104	126	65	0	0	0	0	0	1	0	1	1	0	0	1	0	0	0	0	0	1	1	0	16.34000015	1.299999952	4.820000172	0.980000019	144	0.428000003	0.819999993	12.97399998	0.201000005	1.886000037	404	31.79999924	13	0.131999999	0.670000017	2.769999981	0.920000017	1.299999952	1.980000019	4.199999809	9.890000343	6.5
1	1	75	38.79999924	22	95	103	54	0	0	0	0	0	0	0	1	0	0	0	0	0	0	0	0	0	0	1	1		1.100000024		0.800000012								36.40000153			1.049999952	2.200000048	1.049999952	0.74000001	0.639999986	3.670000076	4.5	0.449999988
1	1	78	36.5	26	128	101	55	0	0	1	1	0	0	0	1	0	0	1	0	0	0	0	0	0	0	1	1	8.109999657	1.299999952	3.349999905	0.829999983	111	0.317000002	0.787999988	6.390999794	0.082999997	0.672999978	256	35.09999847	11.39999962	0.130999997	1.24000001	1.799999952	1.25999999	0.75	0.589999974	3.450000048	5.769999981	0.540000021
1	1	86	37.90000153	27	109	88	44	0	0	1	1	0	0	0	0	0	0	1	0	0	0	0	0	0	0	1	1	6.170000076	1.399999976	3.920000076	0.889999986	136	0.397000015	0.656000018	4.047999859	0.254000008	1.567000031	111	35.40000153	12.5	0.129999995	1.100000024	1.179999948	1.220000029	0.479999989	1.029999971	2.920000076	2.75	5.46999979
0	0	72	37.70000076	36	113	105	66	0	0	0	1	0	0	0	0	1	0	0	1	0	0	0	0	0	0	0	0	7.400000095	0.800000012	4.46999979		120	0.356000006	0.814999998	6.031000137	0.107000001	0.791999996	253		15.5	0.128999993							6.429999828	2
1	1	79	36.5	24	107	89	61	0	0	1	0	0	0	0	0	0	0	1	0	0	0	0	0	0	0	1	0	11.94999981	1.799999952	3.849999905		118	0.372999996	0.708000004	8.461000443	0.218999997	2.509000063	117		17.10000038	0.136999995							4.889999866	1.350000024
1	0	68	36.59999847	28	154	106	54	0	0	1	1	0	0	0	1	0	1	1	0	1	1	0	1	0	1	0	0	8.239999771	1.200000048	5.369999886	0.899999976	123	0.416000009	0.781000018	6.440000057	0.165999994	1.049999952	140	43.40000153	15.69999981	0.184	1.00999999	3.349999905	0.980000019	1.00999999	1.379999995	5.079999924	5.28000021	1.889999986
0	1	72	37.40000153	20	104	118		0	0	1	1	0	0	0	1	0	0	1	1	0	1	0	0	0	0	1	0	6.380000114	0.699999988	3.480000019	0.870000005	110	0.331	0.657999992	4.199999809	0.229000002	1.460000038	184	31.5	16.5	0.123999998	0.779999971	1.029999971	0.769999981	0.379999995	1.049999952	2.24000001	3.630000114	0.99000001
0	0	66				118		0	0	0	0	1	0	0	0	0	0	0	0	0	0	0	0	0	0	0	0	4.710000038	0.899999976	3.640000105	0.939999998	110	0.331	0.620999992	2.924999952	0.298999995	1.407999992	252	38.59999847	11.10000038	0.118000001							2.779999971	0.74000001
0	0	59	36.59999847	22	88	136	93	0	0	0	0	0	0	0	0	1	0	0	1	0	0	0	0	0	0	0	0	10.77000046	0.899999976	4.119999886	1.059999943	129	0.386000007	0.89200002	9.607000351	0.223000005	1.597000003	198	40	16	0.120999999	2.269999981	1.529999971	1.649999976	0.579999983	0.769999981	3.980000019	3.029999971	0.970000029
0	0	86	37.59999847	26	120	154	85	0	0	1	1	0	0	0	1	0	1	1	1	0	0	0	0	0	0	0	0	13.96000004	1.5	5.21999979	1.029999971	124	0.423999995	0.93599999	13.06999969	0.082999997	0.660000026	462	32.40000153	15.69999981	0.173999995	1.00999999	2.440000057	1.190000057	0.819999993	1.460000038	3.74000001	7.210000038	3.349999905
0	0	64	38.90000153	20	87	120		0	0	1	0	0	0	0	1	0	0	1	0	0	0	0	0	0	0	0	0	12.52999973	1.100000024	4.5	0.779999971	125	0.372000009	0.85799998	10.7510004	0.435000002	1.501000047	429	30.20000076	8.600000381	0.143999994	1.120000005	2	1.179999948	0.790000021	1.720000029	3.99000001	7.570000172	1.059999943
0	0	89	38.79999924	40	190	84	47	0	0	1	1	0	0	0	0	0	0	1	0	0	0	0	0	0	0	0	0	15.18999958	2.200000048	3.339999914	0.910000026	104	0.330000013	0.917999983	13.93999958	0.143000007	2.119999886	174	26.5	16.20000076	0.136000007	0.850000024	1.370000005	0.589999974	0.519999981	0.600000024	2.910000086	7.659999847	7.690000057
1	1	63	39.20000076	22	102	78	40	0	0	0	0	0	0	0	1	1	0	1	1	0	1	0	0	0	0	1	0	17.07999992	3.900000095	6.639999866	0.800000012	205	0.630999982	0.920000017	15.37199974	0.057999998	0.683000028	97	34.40000153	15.89999962	0.148000002	1.25	1.610000014	0.689999998	0.779999971	0.730000019	3.029999971	4.400000095	1.450000048
0	0	80				120		0	0	0	0	0	0	0	1	0	1	0	0	0	0	0	0	0	0	0	0	8.069999695	1	4.239999771	0.889999986	114	0.356999993	0.716000021	5.777999878	0.071999997	0.58099997	350	41	14.19999981	0.165000007	0.560000002	0.899999976	0.699999988	0.340000004	0.800000012	1.919999957	2.480000019	0.930000007
0	1	71	39	32	112	79	44	0	0	1	1	0	0	0	0	0	0	1	1	0	1	0	0	0	0	1	1	13.09000015	1.799999952	4.409999847	0.860000014	149	0.441000015	0.657000005	7.172999859	0.400999993	5.249000072	232	31.20000076	16.29999924	0.128999993	0.769999981	1.690000057	0.689999998	0.560000002	0.540000021	2.799999952	3.940000057	1.769999981
0	0	71		22	102	130	56	0	0	0	0	0	0	0	1	0	0	0	0	0	0	0	0	0	0	0	0	4.090000153	0.899999976	3.119999886	0.870000005	84	0.263000011	0.662	2.707999945	0.264999986	1.083999991	173	31.79999924	16	0.136999995	0.730000019	2.140000105	0.899999976	0.910000026	1.460000038	3.710000038	5.449999809	2.019999981
0	1	82	37.5	49	175	57	29	0	0	0	1	0	0	0	1	0	0	1	0	0	1	0	0	0	0	0	1	5.309999943	2.099999905	3.900000095	0.819999993	114	0.377999991	0.839999974	4.460000038	0.174999997	0.75999999	101	33.09999847	16.20000076	0.158000007	1.940000057	1.850000024	1.24000001	0.819999993	0.879999995	4.25	4.400000095	9.06000042
0	0	95	38.70000076	32	114	77	51	0	0	1	1	0	0	0	1	0	0	0	1	0	0	0	0	0	0	1	0	14.02000046	1.899999976	3.289999962	0.790000021	84	0.264999986	0.935000002	13.10900021	0.048999999	0.547999978	295	26.20000076	15.10000038	0.181999996	1.00999999	2.180000067	1.200000048	0.860000014	1.039999962	4.130000114	6.829999924	16
0	1	88	36.90000153	28	128	102	59	0	0	0	0	0	0	0	1	1	0	0	0	0	0	0	0	0	1	1	1	6.860000134	5.599999905	3.299999952	0.709999979	106	0.319000006	0.76700002	5.262000084	0.32100001	1.187000036	223	32.29999924	9.899999619	0.137999997	0.670000017	1.860000014	0.800000012	0.790000021	0.970000029	3.109999895	5.739999771	16
1	1	64	37.59999847	26	104	83	53	0	0	1	1	0	0	0	1	0	0	1	0	0	0	0	0	0	0	1	0	6.739999771	1.200000048	3.849999905	0.839999974	102	0.323000014	0.859000027	5.789999962	0.167999998	0.967999995	326	31.5	15.5	0.145999998	0.860000014	1.460000038	0.75	0.709999979	1.029999971	2.839999914	5.760000229	1.169999957
0	1	37				120		0	0	0	0	0	0	0	0	0	0	0	0	0	0	0	0	0	0	1	0	5.389999866	1.200000048	4.53000021	0.920000017	142	0.418000013	0.48300001	2.602999926	0.416999996	2.247999907	232	39.20000076	13.5	0.116999999	0.899999976	2.690000057	1.029999971	0.930000007	1.559999943	4.21999979	3.230000019	0.560000002
0	1	85	39.09999847	35	99	90	43	0	0	1	1	0	0	0	1	1	1	1	0	0	0	0	0	0	0	0	0	9.020000458	0.699999988	4.150000095	0.99000001	138	0.412999988	0.792999983	7.090000153	0.245000005	1.356999993	197	36.59999847	16.5	0.129999995	1.74000001	3.230000019	1.129999995	1.110000014	0.889999986	5.239999771	6.559999943	1.049999952
0	1	73	39.59999847	36	203	51	24	0	0	1	1	0	0	0	1	0	0	0	1	1	0	0	0	0	0	1	0	11.30000019	0.800000012	3.940000057	0.879999995	123	0.328999996	0.910000026	10.28299999	0.239999995	1.409000039	253	34.90000153	15.10000038	0.147	0.920000017	1.710000038	0.99000001	0.579999983	0.810000002	3.059999943	3.789999962	20
0	1	48	37.09999847	20	78	100	75	0	1	1	1	0	0	0	0	0	0	0	0	0	0	0	0	0	0	1	1	5.940000057	1.299999952	4.789999962	1.039999962	154	0.453000009	0.555999994	3.302999973	0.314999998	1.871000051	140	40	11.5	0.127000004	1.620000005	1.669999957	1.809999943	0.579999983	0.75	3.700000048	2.329999924	0.660000026
0	1	73		24	132	102	61	0	0	1	1	0	0	0	1	0	0	1	1	0	0	0	0	0	1	1	0	10.34000015	1.399999976	5.019999981	0.800000012	149	0.453999996	0.811999977	8.399999619	0.180999994	1.370000005	208	36.40000153	16.10000038	0.127000004	1.850000024	1.700000048	1.24000001	0.610000014	0.5	3.839999914	4.400000095	0.340000004
1	0	83	37.20000076	20	80	82	31	0	0	0	0	0	0	0	0	0	0	0	0	0	0	0	0	0	0	0	0	21.15999985	3.299999952	3.960000038		116	0.363999993	0.910000026	19.26000023	0.052000001	1.100000024	267		15.39999962	0.181999996							3.029999971	1.399999976
1	1	60	37.5	22	104	101	44	1	0	0	0	0	0	0	0	0	0	0	1	0	0	0	0	0	0	1	1																						10.5
0	1	59	37.29999924	20	110	99	52	0	0	0	0	1	0	0	0	0	0	0	1	0	0	0	0	0	0	0	0	7.670000076		4.840000153	0.970000029	148	0.425999999	0.734000027	5.630000114	0.192000002	1.47300005	181	43.5	10.60000038	0.127000004	0.870000005	0.769999981	1.200000048	0.370000005	1.830000043	2.539999962	2.829999924	0.449999988
0	0	84				120		0	0	1	1	0	0	0	1	0	0	1	1	0	1	0	0	0	1	0	0	2.730000019	1.899999976	3.170000076	1.059999943	90	0.282999992	0.621999979	1.697999954	0.275000006	0.750999987	150	42.09999847	10.5	0.150000006	1.220000029	1.210000038	1.299999952	0.49000001	1.24000001	2.869999886	2.730000019	1.539999962
0	0	55	36.79999924	20	128	90	55	0	0	0	0	0	0	0	0	0	0	0	0	0	0	0	0	0	1	0	0																						2
0	0	84	38.20000076	34	130	91	50	0	0	1	1	0	0	0	0	0	0	0	1	0	0	0	0	0	0	0	0	13.05000019	2	4.239999771	0.720000029	127	0.393000007	0.871999979	11.38000011	0.061999999	0.809000015	154	30.79999924	16.5	0.136999995	1.149999976	2.00999999	0.800000012	0.75	0.889999986	3.930000067	6	1.039999962
0	0	66	37.40000153	22	102	85	37	0	0	0	0	1	0	0	0	0	0	0	0	0	0	0	0	0	0	0	0	9.600000381	0.899999976	4.239999771	1.039999962	120	0.377999991	0.79400003	7.622000217	0.312000006	1.565000057	221	37.79999924	16	0.133000001	1.50999999	2.809999943	1.909999967	0.899999976	2.480000019	5	4.019999981	0.720000029
1	1	80	38.20000076	26	121	103	56	0	0	0	0	0	0	0	0	0	0	0	1	0	0	0	0	0	0	0	1	13.89000034	0.800000012	4.75	0.769999981	150	0.43599999	0.902999997	12.02000046	0.082999997	1.039999962	244	30.60000038	16.5	0.128000006	1.210000038	1.950000048	0.689999998	0.639999986	0.889999986	3.519999981	8.520000458	3.220000029
1	1	75	38.29999924	26	124	103	53	0	0	1	1	0	0	0	0	0	0	1	0	0	0	0	0	0	0	1	0	9.119999886	1	3.150000095	0.839999974	111	0.330000013	0.898000002	8.18999958	0.180000007	0.967999995	312	33.20000076	16.70000076	0.134000003	0.970000029	2.690000057	0.829999983	0.879999995	0.970000029	3.799999952	7.110000134	6.139999866
0	1	85	38.20000076	22	106	96	58	0	0	1	1	0	0	0	1	1	0	1	1	0	0	0	0	0	0	1	0	8.970000267	1.299999952	3.529999971	0.75	123	0.356999993	0.841000021	7.179999828	0.101000004	0.910000026	88	37.40000153	16	0.122000001	0.959999979	2.079999924	0.769999981	0.639999986	0.620000005	3.529999971	4.289999962	1.230000019
0	0	76	37.5	22	88	123	71	1	0	1	1	0	0	0	0	1	0	0	1	1	0	0	0	0	0	0	1	1.909999967	0.899999976	4.789999962	0.870000005	139	0.407000005	0.219999999	0.419999987	0.639999986	1.222000003	169	35.79999924	15.19999981	0.114	0.839999974	2.230000019	0.810000002	0.75	0.810000002	3.559999943	3.529999971	1.350000024
0	1	48	37.70000076	20	100	137	93	0	0	0	0	0	0	0	0	0	0	0	0	0	0	0	0	0	0	0	0	8.920000076		5.349999905	0.74000001	164	0.474999994	0.688000023	5.409999847	0.298000008	2.660000086	242	43.79999924	12.5	0.119999997	1.669999957	3.50999999	1.269999981	0.870000005	0.589999974	5.679999828	3.059999943	0.239999995
0	0	84	37.20000076	22	93	129	84	0	0	0	0	0	0	0	0	0	0	1	0	0	1	0	1	0	1	0	0	8.149999619	1.299999952	3.849999905	0.870000005	113	0.354999989	0.805000007	6.406000137	0.298999995	1.299999952	222	35.09999847	16.39999962	0.134000003	1.25	3.640000105	0.99000001	1.179999948	1.230000019	5.420000076	5.590000153	0.379999995
1	1	62	37	20	74	143	89	0	0	0	0	0	0	0	1	0	0	0	0	0	0	0	0	0	0	0	0	11.22999954	3.200000048	5.050000191	1.029999971	152	0.44600001	0.792999983	8.904999733	0.144999996	1.628000021	306	43.09999847	10	0.116999999	1.330000043	3.24000001	1.860000014	1.129999995	3.5	5.679999828	5.090000153	1.289999962
0	1	75	37.5	28	138	93	53	0	0	1	1	0	0	0	1	0	1	1	0	0	1	0	1	0	0	1	0	7.690000057	3	5.260000229	0.920000017	182	0.55400002	0.908999979	6.681000233	0.140000001	1.077000022	105	34.70000076	16.29999924	0.151999995	1.279999971	0.970000029	0.930000007	0.5	0.479999989	2.839999914	4.630000114	0.699999988
0	1	88	37.29999924	24	153	93	45	0	0	1	1	0	0	0	1	0	1	1	1	0	1	0	0	0	0	1	0	8.149999619	3.400000095	5.309999943	1	167	0.510999978	0.757000029	5.981999874	0.230000004	1.588999987	198	38	16.29999924	0.137999997	1.090000033	2.460000038	1.169999957	0.839999974	1.230000019	4.170000076	3.109999895	1.840000033
0	1	64	39.5	26	104	119	61	0	0	0	0	0	0	0	0	0	0	0	1	0	1	0	0	0	0	1	0	18.61000061	1.600000024	4.440000057	0.819999993	137	0.398999989	0.850000024	15.67000008	0.093000002	1.526000023	138	36.90000153	16.70000076	0.123000003	1.370000005	0.709999979	1.230000019	0.319999993	0.829999983	2.640000105	5.659999847	1.25999999
0	1	75	38.59999847	32	129	88	55	0	0	0	0	0	0	0	0	1	0	1	0	0	1	0	0	0	0	1	1	9.590000153	2.299999952	5.510000229	0.810000002	196	0.596000016	0.927999973	8.899999619	0.079000004	0.68599999	89	31.29999924	16	0.130999997	1.24000001	1.580000043	0.860000014	0.709999979	1.350000024	2.819999933	12.32999992	12.52999973
0	1	23	37.59999847	22	108	99	49	0	0	0	0	0	0	0	1	0	0	0	0	0	0	0	0	0	0	1	1	9.170000076	1.600000024	5.599999905	0.949999988	164	0.481999993	0.785000026	7.199999809	0.202999994	1.600000024	248	40.5	16.89999962	0.134000003	1.350000024	2.450000048	1.159999967	0.819999993	0.889999986	4.199999809	3.49000001	0.219999999
1	0	79	37.20000076	28	173	111	81	0	0	0	0	0	0	1	0	0	0	1	1	0	1	0	1	0	0	0	1	6.630000114	2.5	4.349999905		132	0.425999999	0.739000022	4.900000095	0.218999997	1.452000022	175		16.29999924	0.119999997							3.650000095	10.5
1	0	65	38	20	102	133	90	0	0	1	1	1	0	0	0	0	0	1	0	0	0	0	0	0	0	0	0	9.340000153	0.800000012	4.159999847	0.850000024	121	0.365999997	0.593999982	5.547999859	0.331	3.092000008	346	35.29999924	9.600000381	0.137999997	1.330000043	2.789999962	1.139999986	0.899999976	0.829999983	4.380000114	6.269999981	0.379999995
1	1	88	36	25	136	139	71	0	0	1	1	0	0	0	1	0	0	0	0	1	0	0	0	0	0	0	1	6.53000021	5.599999905	4.329999924		144	0.437000006	0.735000014	4.800000191	0.201000005	1.312999964	98		16.39999962	0.136999995							1.50999999	4.900000095
1	0	79	36.5	38	122	115	79	0	0	0	0	0	0	0	0	0	0	1	1	0	0	0	0	0	0	0	0	8.479999542	2.799999952	4.489999771		136	0.416000009	0.754999995	6.40199995	0.162	1.373999953	197		16.5	0.141000003							3.690000057	2.109999895
0	1	80	37.5	24	114	99	59	0	0	0	0	0	0	0	1	0	0	0	1	1	0	0	0	0	1	0	1	7.539999962		2.289999962	0.810000002	76	0.256000012	0.839999974	6.204999924	0.164000005	0.938000023	272	30.5	16.79999924	0.204999998	0.670000017	1.919999957	0.649999976	0.769999981	0.870000005	3	4.130000114	2.349999905
0	0	67	36.79999924	20	84	139	86	0	0	1	1	0	0	0	1	0	0	0	1	0	0	0	0	0	0	0	0	10.17000008	2.299999952	4.590000153	0.959999979	136	0.405000001	0.465000004	4.485000134	0.495000005	5.03399992	236	38.59999847	13	0.131999999	1.269999981	1.809999943	1.25	0.730000019	1.179999948	3.559999943	4.809999943	0.620000005
0	1	74	38.5	22	102	108	64	0	0	0	0	0	0	0	1	1	0	0	1	0	0	0	0	0	0	0	0	13.02999973		4.03000021	0.899999976	127	0.38499999	0.961000025	11.38000011	0.090999998	1.190000057	197	35.09999847	16	0.122000001	1.830000043	1.809999943	1.24000001	0.589999974	0.620000005	4.159999847	6.71999979	0.300000012
1	0	89	38	30	129	99	44	0	0	0	0	0	0	0	0	0	0	0	1	0	0	0	0	0	0	0	0	4.199999809	2	3.900000095	0.970000029	123	0.388000011	0.697000027	2.927000046	0.189999998	0.735000014	187	34.70000076	16.29999924	0.123999998	1.289999962	2.75	1.139999986	0.829999983	0.620000005	4.309999943	4.099999905	1.620000005
0	0	78	36.90000153	30	168	109	63	0	0	1	1	0	0	0	0	0	1	0	1	1	0	0	0	0	1	0	0	18.25	2.099999905	4.25		121	0.375999987	0.894999981	16.32999992	0.037	0.680000007	242		16.29999924	0.133000001							4.849999905	5.320000172
0	1	58	36.5	26	102	109	56	0	0	0	0	0	0	0	0	0	0	0	0	1	0	0	0	0	0	1	0	11.02999973	3.099999905	5.190000057	0.980000019	146	0.433999985	0.790000021	8.713999748	0.250999987	2.322000027	209	43.79999924	16.5	0.129999995	1.110000014	2.960000038	1.330000043	1.049999952	1.929999948	4.869999886	3.079999924	0.850000024
1	1	82	36.20000076	20	82	114	68	0	0	0	0	0	0	0	0	0	0	0	1	0	0	0	0	0	0	1	1	11	1.700000048	5.159999847		160	0.488999993	0.862999976	9.493000031	0.078000002	0.85799998	143		16.39999962	0.136000007							2.849999905	10.35000038
1	0	61		30	96	90	49	0	0	1	1	0	0	0	1	0	0	0	0	0	0	1	0	0	0	0	0	9.81000042	0.600000024	3.539999962	0.889999986	111	0.335999995	0.855000019	8.387999535	0.280999988	1.225000024	338	38.90000153	16	0.130999997	0.639999986	4.010000229	0.660000026	1.769999981	3.930000067	7.269999981	7.5	15.67000008
0	0	61				120		0	1	0	0	0	0	0	0	1	0	0	1	0	0	0	0	0	1	0	0	7.340000153		4.46999979		133	0.398999989	0.666000009	4.888000011	0.244000003	1.791000009	280		11.10000038	0.135000005								1.159999967
0	1	72	37.09999847	30	141	97	55	0	0	1	1	0	0	0	1	0	0	0	1	0	0	0	0	0	0	1	1	6.679999828	1.200000048	4.170000076	0.910000026	131	0.388999999	0.788999975	5.269999981	0.158000007	0.939999998	260	33.20000076	16.70000076	0.128999993	1.110000014	2.369999886	0.930000007	0.769999981	0.860000014	4.079999924	5.650000095	3.920000076
0	0	57	37.5	22	110	120		0	0	1	1	1	0	0	0	0	0	1	1	0	0	0	0	0	0	0	1	8.800000191	1.100000024	4.230000019	1.029999971	128	0.389999986	0.782000005	6.881999969	0.289999992	2.022000074	216	39.29999924	11.10000038	0.128999993	1.110000014	2.269999981	1.090000033	0.769999981	1.440000057	3.930000067	4.380000114	0.639999986
0	1	66	36.5	22	97	90	54	0	0	0	0	1	0	0	0	0	0	0	0	0	0	0	0	0	0	0	0	6.329999924	0.800000012	3.890000105		123	0.381999999	0.768000007	4.861000061	0.187999994	1.057000041	124		16	0.128000006							2.859999895	1.00999999
1	0	76	38.5	22	92	104	59	0	0	0	0	0	0	0	0	0	0	0	1	0	0	0	0	0	0	0	0	6.71999979	0.600000024	3.75	1.019999981	116	0.344000012	0.750999987	5.050000191	0.149000004	0.959999979	243	34.20000076	16.10000038	0.122000001	1.389999986	2.059999943	1.289999962	0.660000026	0.980000019	4.070000172	6.639999866	4.730000019
1	1	74	36.59999847	22	133	98	65	0	0	1	1	0	0	1	0	0	0	0	0	0	1	0	1	0	0	0	0																						10.5
1	1	65						0	0	0	0	0	1	0	1	0	0	0	0	0	0	0	0	0	0	0	0	4.099999905		5.489999771		173	0.499000013	0.54400003	2.230000019	0.389999986	1.600000024	124		13	0.126000002								10.5
1	1	76	36	26	88	96	50	0	0	1	1	0	0	0	0	0	0	1	0	0	0	0	0	0	0	1	1	2.650000095	1.200000048	4.889999866	0.959999979	158	0.481999993	0.555999994	1.25	0.513000011	1.360000014	119	44.20000076	20	0.143000007	1.399999976	2.059999943	1.289999962	0.639999986	0.879999995	3.950000048	2.039999962	0.360000014
0	1	68	37	22	90	106	62	0	0	0	0	0	0	0	0	0	0	0	0	0	0	0	0	0	0	0	0	4.429999828	1.299999952	4.559999943	0.899999976	129	0.388999999	0.643000007	2.84800005	0.246000007	1.090000033	195	44.20000076	12.30000019	0.133000001	1.00999999	3.589999914	1.169999957	1.179999948	0.930000007	4.980000019	2.960000038	0.529999971
1	1	85	39.5	38	156	61	40	0	0	1	1	0	0	0	1	0	0	1	0	0	1	0	0	0	1	1	1	6.800000191	1.399999976	3.680000067		118	0.374000013	0.805000007	5.473999977	0.143000007	0.799000025	192		16.5	0.123999998							5.570000172	3
0	0	73	37.29999924	27	100	80	39	0	0	0	0	0	0	0	0	0	0	1	1	0	1	0	0	0	0	0	1	9.859999657	3.099999905	3.980000019	0.920000017	122	0.402999997	0.81400001	8.026000023	0.166999996	1.281999946	323	35.5	10.19999981	0.145999998	0.879999995	1.340000033	0.879999995	0.620000005	1.720000029	3.049999952	5.079999924	2.049999952
0	0	52		20	64	118	77	0	0	1	1	0	0	0	0	0	0	0	1	0	1	0	0	0	0	0	0	4.590000153		3.970000029	0.860000014	118	0.35800001	0.602999985	2.769999981	0.287999988	1.320000052	164	38	12.39999962	0.128999993	1.450000048	3.75999999	1.25	0.819999993	0.939999998	5.429999828	3.349999905	0.99000001
0	1	74	39.20000076	22	124	120		0	0	1	1	0	0	0	1	0	0	1	1	0	1	0	0	0	0	1	0	4.269999981	1.399999976	4.46999979	0.899999976	136	0.388999999	0.698000014	2.980000019	0.201000005	0.85799998	261	42.70000076	8.600000381	0.128000006	2.589999914	1.74000001	1.960000038	0.660000026	0.839999974	4.809999943	3.75999999	0.560000002
1	1	69		26				0	0	1	1	0	0	0	1	0	0	1	1	0	0	0	0	0	0	0	0	7.489999771	1.100000024	4.400000095	0.879999995	130	0.414999992	0.615999997	4.610000134	0.25999999	1.950000048	188	38.09999847	8.699999809	0.119000003	1.179999948	2.450000048	0.949999988	0.660000026	0.75999999	4.070000172	3.869999886	0.409999996
0	1	64	37.29999924	41	139	97	54	0	0	1	1	0	0	0	0	0	0	0	0	0	0	0	0	0	0	1	1	7.730000019	1.700000048	4.510000229		140	0.42899999	0.796999991	6.160999775	0.134000003	1.036000013	156		16.70000076	0.138999999							3.329999924	0.99000001
1	0	86	36.90000153	24	102	112	52	0	0	1	0	1	0	0	0	0	0	1	1	0	0	0	0	0	0	0	0	7.78000021	1.5	3.720000029	1.019999981	117	0.358999997	0.800000012	6.21999979	0.166999996	1.090000033	168	29.60000038	16	0.129999995	1.409999967	3.799999952	1.200000048	1.129999995	1	6.21999979	6.900000095	1.830000043
0	1	71	37.79999924	22	73	134	65	0	0	0	0	0	0	0	1	0	0	0	1	0	0	0	0	0	0	0	1	6.519999981	1.799999952	4.139999866	0.850000024	129	0.377000004	0.727999985	4.747000217	0.186000004	1.213000059	171	33.40000153	12	0.123000003	1.179999948	2.24000001	1.330000043	0.829999983	0.980000019	4.03000021	4.050000191	1.190000057
0	0	51	36.70000076	18	80	118	70	0	0	0	0	0	0	1	1	0	0	0	0	0	0	0	0	0	0	0	0	4.329999924	0.699999988	3.950000048	0.930000007	118	0.360000014	0.573000014	2.430000067	0.314999998	1.360000014	354	26.79999924	16.10000038	0.133000001	0.589999974	3.180000067	0.569999993	1.090000033	1.379999995	4.199999809	6.5	3.319999933
0	0	57	37.59999847	20	83	93	42	0	0	0	0	0	0	0	1	0	0	0	0	1	0	0	0	0	0	0	0	7.800000191		3.700000048	0.889999986	109	0.319000006	0.681999981	5.320000172	0.229000002	1.789999962	276	32.90000153	15.89999962	0.115000002	0.889999986	2.390000105	0.920000017	0.74000001	1.480000019	3.980000019	7	0.660000026
0	1	80	37.59999847	22	98	96	49	0	0	1	0	0	0	0	0	0	0	0	1	0	0	0	0	0	0	0	0	19.14999962	1.200000048	2.769999981	0.959999979	92	0.287999988	0.349999994	5.940000057	0.310000002	5.75	55	34.59999847	17.10000038	0.164000005	0.529999971	1.590000033	0.730000019	0.779999971	1.99000001	3.329999924	4.860000134	2.269999981
0	1	66		22	86	104	69	0	0	1	1	0	0	0	1	0	0	0	1	0	0	0	0	0	0	1	1	8.380000114	1.5	4.579999924	0.860000014	136	0.414000005	0.444999993	3.730000019	0.432999998	3.630000114	281	40.20000076	11	0.128000006	1	2.619999886	0.99000001	0.850000024	2.079999924	4.599999905	2.849999905	0.370000005
0	1	77				120		0	0	0	1	0	0	0	1	0	1	1	0	0	0	0	0	0	0	1	0	6.380000114	0.699999988	3	0.709999979	97	0.300000012	0.693000019	4.420000076	0.196999997	1.25999999	219	31	16.29999924	0.125	0.680000007	1.360000014	0.569999993	0.430000007	0.620000005	2.269999981	5.159999847	0.540000021
1	0	71	36.79999924	24	84	102	60	0	0	0	0	0	0	0	0	0	0	0	0	0	0	0	0	0	0	0	0	9.220000267		4.179999828		125	0.377000004	0.837000012	7.717000008	0.083999999	0.773999989	151		15.80000019	0.130999997							3.049999952	1.799999952
1	1	86	37.90000153	32	111	107	48	0	0	0	0	0	1	0	1	0	1	1	1	0	1	0	1	0	0	0	1	17.82999992	3.400000095	2.5		79	0.252000004	0.861999989	15.36900043	0.075999998	1.355000019	93		16.60000038	0.143000007							2.200000048	16
0	0	84	37.59999847	28	92	119	64	0	0	0	0	0	0	0	1	0	0	1	1	0	0	0	0	0	0	0	0	4.269999981	0.899999976	3.660000086	0.74000001	108	0.335000008	0.693000019	2.959000111	0.231000006	0.91900003	267	35.59999847	15.89999962	0.127000004	1.00999999	3.279999971	1.029999971	1.080000043	1.049999952	4.71999979	3.309999943	3.890000105
0	0	73				120		0	0	0	0	0	0	0	0	0	0	1	1	0	0	1	0	0	0	0	0	4.110000134	1.600000024	5.010000229	0.879999995	140	0.411000013	0.597000003	2.453999996	0.294	1.207999945	188	40.29999924	12.5	0.131999999	0.649999976	1.149999976	1.070000052	0.709999979	8.130000114	4.829999924	4.71999979	3.119999886
1	1	91	38.90000153	26	178	82	40	0	0	1	1	0	0	0	1	0	0	1	0	0	1	0	0	0	0	1	1																						10.5
1	0	81	37.20000076	21	70	106	68	0	0	0	0	0	0	0	1	0	0	0	0	0	1	0	1	0	0	0	0	10.18000031	1.799999952	5.679999828		165	0.513000011	0.833000004	8.479999542	0.090000004	0.916000009	291		16.29999924	0.129999995							3.930000067	7.929999828
0	0	56	37.40000153	22	82	80	43	0	0	0	0	1	0	0	0	0	0	0	0	0	0	0	0	0	0	0	0	3.609999895		3.529999971	0.939999998	113	0.338	0.83099997	2.467999935	0.207000002	0.746999979	78	40.79999924	20.89999962	0.119000003	0.939999998	1.789999962	0.980000019	0.620000005	0.839999974	3.25999999	2.920000076	1.070000052
1	1	68	37.20000076	30	112	89	68	0	0	1	1	0	0	1	1	0	0	0	0	0	1	0	0	0	0	0	1	12.81000042	2.799999952	4.989999771		160	0.469000012	0.850000024	10.88899994	0.081	1.037999988	105		16.89999962	0.123000003							4.21999979	5.78000021
0	1	74	38.20000076	28	130	96	50	0	0	0	0	0	0	0	1	0	0	1	1	1	0	0	0	0	0	1	0	27.06999969	2.599999905	5.630000114	0.879999995	176	0.537999988	0.948000014	25.66200066	0.103	1.258999944	158	37.70000076	16.60000038	0.131999999	1.129999995	1.919999957	1.120000005	0.74000001	0.769999981	3.75	4.25	0.589999974
0	0	85		28	122	97	40	0	0	1	0	0	0	0	0	0	0	1	1	0	0	0	0	0	0	0	1	5.539999962	1.299999952	4.25	0.949999988	126	0.393000007	0.736999989	4.079999924	0.193000004	1.070000052	248	40.90000153	13.10000038	0.140000001	1.169999957	1.879999995	1.080000043	0.610000014	0.829999983	3.480000019	2.380000114	0.75999999
1	0	70	36.70000076	26	99	131	79	0	0	0	0	0	0	0	0	0	0	0	0	0	0	0	0	0	0	0	0	12.15999985	2.700000048	4.190000057		94	0.319000006	0.851000011	10.34799957	0.093999997	1.143000007	238		15.60000038	0.178000003							2.339999914	10.5
0	1	74	38.79999924	26	122	82	50	0	0	1	1	0	0	0	0	0	1	1	0	0	1	0	0	0	0	1	1	6.579999924	2.200000048	4.019999981	0.910000026	91	0.294	0.670000017	4.40899992	0.141000003	0.927999973	404	28.89999962	9	0.181999996	0.949999988	1.549999952	0.949999988	0.629999995	0.879999995	2.940000057	4.019999981	6.119999886
1	1	48	38.40000153	20	88			0	0	0	0	0	0	0	0	0	0	0	0	0	0	0	0	0	0	0	1	10.10999966	1.100000024	4.929999828	0.879999995	152	0.465999991	0.768999994	6.955999851	0.158000007	1.536999941	263	39.90000153	13.19999981	0.125	0.939999998	1.480000019	1.059999943	0.589999974	1.25	3.289999962	6.03000021	5.389999866
1	1	82	39.20000076	30	117	102	55	0	0	1	1	0	0	0	0	0	0	1	0	0	0	0	0	0	1	1	0	11.27999973	1.600000024	4.25	0.810000002	125	0.405000001	0.915000021	10.09599972	0.092	0.59799999	145	31.20000076	16.70000076	0.136000007	1.399999976	2.220000029	1.059999943	0.810000002	0.629999995	3.599999905	5.489999771	3.220000029
0	1	84	38.70000076	26	98	114	55	0	0	0	0	0	0	0	0	0	0	0	1	0	1	0	0	0	0	1	0	4.440000057	1.600000024	3.400000095	0.730000019	110	0.331	0.70599997	3.130000114	0.175999999	0.779999971	137	27.5	14.5	0.147	0.629999995	2.440000057	0.629999995	0.810000002	1.399999976	3.50999999	4.820000172	9.390000343
1	0	80	35.5	20	89	114	65	0	0	0	0	0	0	0	0	0	0	0	0	0	1	0	0	0	0	0	0	7.079999924	1.200000048	4.239999771		132	0.395999998	0.676999986	4.793000221	0.219999999	1.557999969	143		15.69999981	0.126000002							2.400000095	13.47000027
1	0	80	36.90000153	22	101	108	73	0	0	0	0	0	0	0	0	0	0	0	0	0	0	0	0	0	0	0	0	4.190000057		4.150000095	0.860000014	130	0.388000011	0.638999999	2.680000067	0.345999986	1.379999995	170	34.20000076	16.20000076	0.143999994	0.819999993	1.700000048	0.769999981	0.569999993	1.019999981	3	3.329999924	8.449999809
0	1	65	36.90000153	28	89	100	45	0	0	0	0	0	0	0	1	0	0	0	0	0	0	0	0	0	0	1	0																						2
0	1	77	39.20000076	32	129	102	41	0	0	1	1	0	0	0	1	0	1	0	0	1	0	0	0	0	0	0	0	15.75	4.300000191	4.590000153		130	0.381000012	0.920000017	14.48999977	0.059999999	0.944999993	207		16.39999962	0.143000007							3.170000076	2
0	1	57	36.79999924	20	88	146	84	0	0	0	0	1	0	0	0	0	0	0	1	0	0	0	0	0	1	0	0	6.800000191	0.899999976	5.28000021		160	0.493000001	0.583000004	3.960000038	0.335000008	2.279999971	279		16.60000038	0.128000006							3.059999943	2.2
0	1	80				120		1	0	1	1	0	0	0	1	0	0	1	0	0	1	0	1	0	0	1	1	5.690000057	1.700000048	4.539999962	0.980000019	140	0.444999993	0.791000009	4.500999928	0.142000005	0.808000028	137	37.5	13.80000019	0.137999997	0.550000012	0.920000017	0.790000021	0.460000008	1.480000019	2.200000048	3.150000095	0.469999999
0	1	40		20	98	122		0	0	0	1	0	0	0	0	0	0	0	1	0	1	0	0	0	0	1	0	6.590000153		5.070000172	1.039999962	161	0.476999998	0.460999995	3.039999962	0.414000005	2.730000019	269	43.5	11.80000019	0.129999995	1.159999967	3.650000095	1.120000005	1.039999962	1.789999962	5.199999809	2.099999905	0.219999999
1	0	63	37	22	104	90	52	0	0	1	1	0	0	0	1	0	0	1	0	0	1	0	0	0	0	0	0	5.230000019	1.200000048	4.349999905	0.860000014	116	0.365999997	0.709999979	3.710000038	0.430000007	1.220000029	266	34	10.80000019	0.134000003	1.029999971	1.370000005	1	0.5	1.580000043	2.950000048	5.489999771	0.99000001
1	0	83	37.90000153	26	177	93	58	0	0	0	0	0	0	0	0	0	0	1	0	0	1	0	0	0	0	1	0	6.349999905	1	3.839999914		115	0.370999992	0.832000017	5.282999992	0.096000001	0.610000014	186		16.29999924	0.150999993							5.03000021	10.5
0	0	89				122		0	0	1	0	0	0	0	1	0	0	1	0	0	1	0	0	0	0	0	0																						2.2
0	1	69	36.59999847	20	86	142	76	0	0	0	1	0	0	0	0	0	0	0	1	0	0	0	0	0	0	0	1	8.869999886		4.550000191	0.829999983	136	0.414999992	0.741999984	6.579999924	0.228	1.580000043	274	34.09999847	10.89999962	0.127000004	1.25	2.039999962	1.149999976	0.579999983	0.99000001	3.539999962	4.400000095	0.379999995
0	1	79		26	124	89	40	0	0	1	1	0	0	0	1	0	0	0	0	0	0	0	0	0	0	1	1	7.329999924	1.700000048	4.429999828	1.00999999	142	0.409000009	0.759000003	5.559999943	0.112999998	0.829999983	263	34.29999924	15.89999962	0.126000002	1.25	2.019999981	0.939999998	0.660000026	0.74000001	3.910000086	5.349999905	1.879999995
0	1	86		20	77	118	65	0	0	0	0	0	0	0	0	0	0	1	1	0	0	0	0	0	0	1	0	11.06999969	1.899999976	5.090000153	0.74000001	130	0.400000006	0.841000021	9.31000042	0.068999998	0.763999999	136	39.20000076	17.20000076	0.141000003	1.289999962	3.119999886	1.080000043	0.99000001	1.179999948	5.079999924	5.079999924	2.809999943
1	1	85	37.09999847	26	124	105	54	0	0	1	1	0	0	0	0	0	0	0	1	0	1	0	1	0	0	0	1	8.850000381	1.799999952	4.269999981	0.910000026	138	0.421999991	0.638999999	4.18599987	0.430000007	3.805999994	241	34.79999924	15.80000019	0.129999995	0.959999979	1.179999948	1.299999952	0.540000021	1.559999943	3.069999933	3.690000057	0.769999981
0	0	85	37.59999847	22	125	96	50	0	0	1	1	0	0	0	0	0	0	1	1	0	0	0	0	0	0	0	1	8.25	2.799999952	4.46999979	0.889999986	137	0.43900001	0.711000025	5.15500021	0.300999999	2.48300004	202	38.09999847	16.39999962	0.142000005	1.370000005	3.950000048	1.659999967	1.24000001	1.169999957	5.960000038	4.25	5.579999924
1	0	69	37	26	113	88	45	0	0	0	1	0	0	0	0	0	0	1	1	0	1	0	0	0	0	0	0	7.059999943	2.299999952	4.309999943	0.839999974	139	0.442000002	0.81400001	5.612999916	0.152999997	1.080000043	217	31.89999962	16.10000038	0.136000007	1.149999976	0.980000019	1.129999995	0.430000007	0.569999993	2.670000076	4.510000229	1.059999943
0	0	64	40.5	22	114	96	54	0	0	0	0	0	0	0	0	1	0	0	1	0	0	1	0	0	0	0	1	12.23999977	1	4.510000229	0.930000007	131	0.395000011	0.930000007	10.20800018	0.119000003	1.457000017	209	42.70000076	16.29999924	0.128999993	0.730000019	1.190000057	0.660000026	0.540000021	1.049999952	2.559999943	8.920000076	1.350000024
0	0	69	37.40000153	22	96	140	89	1	0	0	0	0	1	0	1	0	0	0	0	0	0	0	0	0	0	0	0	6.090000153	1	5.300000191	0.930000007	108	0.35800001	0.723999977	4.409999847	0.298000008	1.320000052	280	38.40000153	15.60000038	0.137999997	1.25	2.24000001	0.970000029	0.670000017	1.210000038	4.179999828	5.110000134	0.319999993
0	1	76	37.29999924	20	80	130	65	0	0	0	0	0	0	0	0	1	0	0	0	0	0	0	0	0	0	1	0	14.25	0.899999976	4.079999924	0.829999983	125	0.367000014	0.834999979	11.89900017	0.148000002	1.097000003	289	36.40000153	12	0.127000004	1.24000001	2.420000076	1.00999999	0.75	0.5	3.869999886	4.039999962	0.889999986
0	1	50	37.20000076	20	102	113	59	0	0	0	0	0	0	0	0	0	0	0	0	0	0	0	0	0	0	1	0	7.579999924	2	5.019999981	0.860000014	150	0.455000013	0.735000014	5.56400013	0.314999998	1.789000034	191	42.09999847	16.89999962	0.122000001	0.939999998	3.24000001	1.159999967	1.269999981	3.950000048	5.869999886	2.859999895	0.610000014
1	1	61	39	30	120	89	46	0	0	1	1	0	0	0	0	0	0	0	0	0	0	0	0	0	1	1	0	13.77000046	0.100000001	3.74000001	0.769999981	124	0.368000001	0.730000019	10.06599998	0.189999998	2.588999987	151	34	14.30000019	0.134000003	0.959999979	1.019999981	0.709999979	0.430000007	0.430000007	2.460000038	5.5	0.75
0	1	75	36.79999924	30	138	114	61	0	0	0	0	0	0	0	1	0	0	1	0	0	1	0	0	0	0	1	1																						2.2
0	0	67	36.70000076	20	65	135	77	0	0	0	0	0	0	0	0	0	0	0	0	0	0	0	0	0	1	0	0	5.460000038		4.260000229	0.889999986	132	0.405000001	0.671999991	3.66899991	0.287999988	1.572000027	199	41	12.19999981	0.123999998	1.110000014	3.170000076	1.629999995	1.100000024	2.200000048	5.5	3.230000019	0.689999998
0	1	53				122		0	0	0	0	0	0	0	0	0	0	0	0	0	0	0	0	0	0	1	0	5.489999771	1.200000048	4.429999828	0.930000007	145	0.423000008	0.546000004	2.970000029	0.30399999	1.66900003	286	37.90000153	15.80000019	0.126000002	0.670000017	2.410000086	0.75999999	0.850000024	2.390000105	4.079999924	2.730000019	0.589999974
0	0	60				122		0	0	0	0	0	0	0	0	0	0	0	0	0	0	0	0	0	0	0	0	5.860000134	0.600000024	3.75	0.800000012	110	0.333999991	0.541999996	3.180000067	0.363000005	2.130000114	133	38.5	10.39999962	0.123000003	1.210000038	2.710000038	0.949999988	0.689999998	0.970000029	4.320000172	3.809999943	0.400000006
1	1	85	37	28	118	105	63	0	0	1	1	0	0	0	1	0	0	1	0	0	0	0	0	0	0	0	0	15.18000031	1.200000048	4.360000134		124	0.382999986	0.94599998	14.35999966	0.017999999	0.273000002	168		15.80000019	0.145999998							5.059999943	20
1	0	63	37.40000153	22	97	90	52	0	0	0	0	0	0	0	1	0	0	0	0	0	0	0	0	0	0	0	0	10.84000015	1.299999952	4.309999943		129	0.393999994	0.805000007	8.729999542	0.133000001	1.440000057	533		15.60000038	0.119999997							6.010000229	10.09000015
0	1	73		24	118	103	51	0	0	1	1	0	0	0	1	0	0	1	1	0	0	0	0	0	0	1	1	4.829999924	1	4.710000038	0.910000026	147	0.460999995	0.703999996	3.210000038	0.201000005	0.971000016	230	39.5	15	0.130999997	1.220000029	1.679999948	1.120000005	0.610000014	0.569999993	3.539999962	3.960000038	0.769999981
1	0	86	38.20000076	36	148	86	25	0	0	0	0	0	0	0	1	0	1	1	1	0	1	0	1	0	0	0	0	12.5	10	4.5	0.970000029	137	0.419	0.865999997	10.5369997	0.152999997	1.263000011	270	35	16.5	0.149000004	0.939999998	3.609999895	1	1.419999957	2.940000057	5.650000095	7.090000153	7.980000019
1	1	67	36.79999924	22	96	122	66	0	0	0	0	0	0	0	1	0	0	1	1	0	0	0	0	0	0	1	1	9.890000343	1.100000024	5.739999771	1.00999999	179	0.510999978	0.833000004	8.237999916	0.109999999	1.088000059	226	41.59999847	11.19999981	0.133000001	1	2.680000067	1.440000057	0.99000001	2.029999971	4.570000172	3.329999924	0.219999999
0	0	76	38.40000153	22	116	123	56	0	0	0	0	0	0	0	0	0	0	0	1	1	0	0	0	0	1	0	1	11.75	1.600000024	4.150000095	0.899999976	112	0.358999997	0.855000019	10.05000019	0.082999997	0.980000019	267	31.79999924	11.89999962	0.128000006	0.709999979	3.480000019	0.600000024	1.110000014	1.269999981	4.889999866	8.100000381	4.409999847
1	0	73	37.79999924	28	98	93	48	0	0	1	0	0	0	0	0	0	0	1	1	1	0	0	0	0	0	0	0	9.210000038	1.299999952	4.420000076	0.860000014	142	0.453999996	0.797999978	7.349999905	0.115000002	1.059000015	188	31.20000076	16.10000038	0.138999999	0.75	1.960000038	0.819999993	0.819999993	1.200000048	3.109999895	5.289999962	2.329999924
0	1	70	38.79999924	26	128	103	75	0	0	0	0	0	0	0	0	0	0	1	0	0	0	0	0	0	0	1	0	6.590000153	1	4.5	0.860000014	137	0.43900001	0.829999983	5.46999979	0.331	1.340999961	174	37.29999924	15.89999962	0.129999995	1.470000029	1.850000024	1.360000014	0.74000001	0.74000001	4.150000095	3.539999962	1.029999971
1	1	69	38.40000153	24	100	83	52	0	0	1	1	0	0	0	0	0	0	1	1	0	1	0	0	0	0	1	1	6.710000038	1.5	4.110000134	0.829999983	125	0.368999988	0.786000013	3.589999914	0.533999979	2.839999914	174	30.39999962	16.20000076	0.140000001	0.730000019	2.900000095	0.689999998	0.930000007	1.120000005	3.779999971	9.659999847	0.839999974
1	1	85	38.59999847	34	168	87	51	0	0	1	1	0	0	0	1	0	0	1	1	0	0	0	0	0	0	1	0	22.93000031	3.200000048	3.559999943	0.670000017	99	0.307999998	0.971000016	21.60000038	0.048999999	0.800000012	350	19.79999924	15.60000038	0.150000006	0.930000007	1.450000048	0.689999998	0.560000002	0.860000014	2.829999924	5.659999847	3.170000076
0	0	64		20	84	122		1	0	0	0	0	0	0	0	0	0	0	0	0	1	0	0	0	0	0	0	5.460000038	1.399999976	4.489999771	1.059999943	132	0.384000003	0.532999992	2.910000086	0.444999993	2.151000023	205	45.09999847	13.10000038	0.123000003	1.309999943	2.960000038	1.720000029	1.210000038	4.579999924	5.550000191	3.279999971	0.720000029
0	1	45				122		0	0	0	0	0	0	0	1	0	0	0	0	0	0	0	0	0	0	0	0	7.260000229	1.200000048	5.099999905	1.090000033	148	0.437999994	0.592000008	4.297999859	0.331999987	2.410000086	331	42.40000153	15.89999962	0.126000002	0.800000012	2.25999999	1.070000052	0.930000007	2.75999999	4.539999962	2.539999962	1.019999981
0	1	64	37.29999924	28	123	90	51	0	0	1	1	0	0	0	0	0	0	1	0	0	1	0	0	0	0	1	0	10.35999966	4.699999809	4.920000076	0.920000017	134	0.435000002	0.856999993	8.880000114	0.25	1.860000014	263	26.79999924	16.10000038	0.158999994	0.970000029	1.879999995	1.029999971	0.620000005	0.829999983	3.210000038	3.859999895	4.090000153
1	0	65	36.29999924	24	94	95	46	0	0	0	0	0	0	0	0	0	0	0	1	0	0	0	0	0	0	0	0	7.269999981	1.5	4.53000021	0.800000012	140	0.414000005	0.593999982	3.75999999	0.402999997	2.930000067	275	38.29999924	16.39999962	0.122000001	0.970000029	2.130000114	1.070000052	0.810000002	1.519999981	3.75	2.940000057	2.940000057
0	0	52	36.79999924	24	128	118	66	1	1	0	1	0	1	0	0	0	0	0	0	0	0	0	0	0	0	0	0	18.90999985	1.100000024	4.309999943		108	0.340000004	0.832000017	15.72999954	0.090999998	1.720000029	376		10.19999981	0.152999997							9.510000229	5.849999905
0	1	86	37.29999924	23	107	97	35	0	0	0	0	1	0	0	1	0	0	0	1	0	0	0	0	0	0	0	0	4.28000021	1.399999976	3.029999971	0.980000019	104	0.312999994	0.734000027	3.14199996	0.368000001	1.511999965	190	38.79999924	16.20000076	0.166999996	0.829999983	1.830000043	0.959999979	0.720000029	0.899999976	3.25999999	2.559999943	9.039999962
1	1	68	38.29999924	28	166	92	56	0	0	1	1	0	1	0	1	0	0	1	0	0	0	0	0	0	0	1	1	15.14000034	1	3.809999943	0.74000001	116	0.34799999	0.869000018	12.98999977	0.068999998	1.039999962	419	26.5	16.10000038	0.138999999	1.25999999	2.630000114	1.120000005	0.829999983	1.409999967	4.730000019	6.769999981	6.570000172
1	0	82	37.40000153	20	95	145	56	0	1	1	0	0	0	1	1	0	0	1	1	0	1	0	0	0	0	0	0	17.44000053	1.799999952	3.660000086		103	0.323000014	0.926999986	16.16699982	0.028000001	0.488000005	303		15.89999962	0.137999997							4.210000038	16
0	1	87	40	22	100	111	62	0	0	0	0	0	0	0	1	0	0	1	1	0	0	0	0	0	0	1	0	8.100000381	2.900000095	4.920000076	0.889999986	146	0.448000014	0.925999999	7.5	0.181999996	0.948000014	157	31.39999962	16.10000038	0.147	0.449999988	1.389999986	0.430000007	0.579999983	1.200000048	2.220000029	6.539999962	1.269999981
0	1	57	37.79999924	22	145	112	63	0	0	0	0	0	0	0	0	0	0	1	0	0	0	0	0	0	0	0	0	20.19000053	3.700000048	4.329999924	0.870000005	137	0.402999997	0.816999972	16.09000015	0.171000004	3.450000048	253	38.20000076	16.39999962	0.148000002	1.039999962	2.150000095	0.910000026	0.680000007	0.680000007	3.480000019	2.630000114	0.280000001
1	0	66	36	25	125	94	63	0	0	0	0	0	0	1	0	0	0	0	0	0	0	0	0	0	0	0	0	10.27000046	4.099999905	4.5		137	0.421999991	0.479000002	4.919000149	0.479999989	4.929999828	186		16.29999924	0.125							2.470000029	3.710000038
0	1	76	36.70000076	22	138	96	51	0	0	1	1	0	0	0	0	0	1	1	0	0	1	0	1	0	0	0	0	7.599999905	1.399999976	4.190000057	0.810000002	137	0.404000014	0.697000027	5.300000191	0.289000005	1.779999971	202	29.39999962	16.29999924	0.135000005	1.110000014	1.850000024	0.779999971	0.579999983	0.829999983	3.49000001	3.440000057	1.350000024
0	1	89	38.79999924	25	143	85	39	0	0	1	1	0	0	0	1	0	0	0	1	0	0	0	1	0	0	1	1	24.71999931	1.799999952	4.179999828	0.810000002	134	0.389999986	0.949999988	23.48399925	0.115000002	1.20599997	251	27	16.5	0.128000006	0.75999999	1.879999995	0.699999988	0.899999976	1.429999948	3.099999905	6.380000114	3.130000114
1	1	72	37.40000153	25	128	74	24	0	0	1	1	0	0	0	1	0	0	1	0	0	1	0	0	0	0	1	0	6.420000076	1	4.150000095	1.049999952	125	0.397000015	0.620000005	3.788000107	0.140000001	0.898999989	220	35.40000153	12.60000038	0.126000002	0.949999988	2.380000114	0.899999976	0.699999988	0.829999983	3.799999952	4.789999962	1.019999981
0	0	55				122		0	0	0	0	0	0	0	0	0	0	0	0	0	0	0	0	0	0	0	0	3.220000029		3.859999895	0.870000005	121	0.356999993	0.564999998	1.819000006	0.342000008	1.100999951	171	35.79999924	10.5	0.119000003	0.910000026	2.670000076	0.970000029	0.980000019	1.74000001	4.699999809	3.079999924	0.589999974
0	0	50				122		0	0	0	0	1	0	0	1	0	0	1	0	0	0	0	0	0	0	0	0	4.079999924	1	4.019999981	0.860000014	118	0.360000014	0.610000014	2.49000001	0.296999991	1.210000038	199	41.79999924	14.60000038	0.137999997	1.600000024	2.450000048	1.129999995	0.660000026	0.870000005	4.510000229	3.650000095	0.379999995
1	0	89	37.90000153	36	138	106	43	0	0	1	0	0	0	0	0	0	0	0	0	0	0	0	1	0	0	0	0	7.239999771	2.5	3.940000057		120	0.391000003	0.754000008	5.459000111	0.147	1.06400001	139		16.39999962	0.135000005							4.71999979	0.540000021
0	1	71				124		0	0	0	0	0	0	0	0	0	0	0	1	0	0	0	0	0	0	0	0	10.85000038	1.600000024	4.03000021	0.899999976	135	0.388999999	0.879999995	9.550000191	0.092	1	182	37.90000153	12.30000019	0.129999995	1.289999962	3.460000038	1.049999952	1.00999999	1.679999948	5.300000191	4.559999943	0.529999971
0	0	67	40	26	108	91	44	0	0	1	0	0	0	0	1	0	0	0	0	0	0	0	0	0	0	0	0	5.309999943	1.200000048	4.099999905		124	0.370999992	0.778999984	4.139999866	0.137999997	0.730000019	113		16	0.127000004							4.829999924	2.2
0	0	82	38.29999924	24	106	93	38	0	0	0	0	0	0	0	0	0	0	0	1	0	1	0	0	1	0	0	0	8.289999962	1.399999976	4.21999979	0.930000007	122	0.377999991	0.841000021	6.972000122	0.158999994	1.047999978	329	40.90000153	16.70000076	0.134000003	1.460000038	3.210000038	1.570000052	1.25	1.360000014	4.829999924	8.050000191	4.079999924
0	0	79	38.5	25	123	93	52	0	0	1	1	0	0	0	1	0	0	1	0	0	0	0	0	0	0	0	0	21.14999962	2.700000048	4.300000191	0.769999981	125	0.389999986	0.81099999	17.15299988	0.127000004	1.840000033	313	36.59999847	13.69999981	0.128999993	1.330000043	2.579999924	1.100000024	1.120000005	1.549999952	4.619999886	5.550000191	1.100000024
0	1	73	37	20	82	97	50	0	0	1	1	0	1	0	1	0	0	0	1	0	1	0	0	0	0	1	1	5.519999981	0.699999988	4.5	0.870000005	137	0.407999992	0.73299998	4.046000004	0.170000002	0.938000023	113	41.09999847	11.30000019	0.130999997	0.949999988	1.769999981	1.179999948	0.649999976	1.139999986	3.539999962	3.099999905	0.810000002
0	0	49	37.70000076	20	86	100	61	0	0	0	0	0	0	0	0	0	0	0	0	0	0	0	0	0	0	0	0	4.5	0.899999976	4.150000095	0.879999995	137	0.421999991	0.828999996	3.730000019	0.213	0.860000014	152	45.20000076	18.39999962	0.127000004	1.460000038	2.819999933	1.370000005	0.920000017	0.810000002	4.849999905	3.849999905	0.219999999
1	0	74	38.70000076	32	115	70	41	0	0	0	0	0	0	0	0	1	1	0	1	0	0	0	0	0	0	0	0	11.31000042	1.5	3.549999952	0.850000024	113	0.35800001	0.795000017	8.991000175	0.187999994	1.628999949	262	25.79999924	15.89999962	0.143000007	1.360000014	2.569999933	1.129999995	0.910000026	0.920000017	4.480000019	6.630000114	5.420000076
0	1	83	39.29999924	28	98	91	48	0	0	1	1	0	0	0	1	0	0	1	1	0	0	0	0	0	1	1	1	6.519999981	2.099999905	4.510000229	1.049999952	138	0.419	0.759000003	4.928999901	0.215000004	1.059999943	310	38.20000076	16	0.134000003	1.230000019	2.420000076	1.120000005	0.860000014	1.110000014	3.930000067	6.690000057	1.179999948
0	0	31				124		0	0	0	0	1	0	0	1	0	0	0	0	0	0	0	0	0	0	0	0	6.269999981	2.5	4.130000114		126	0.379999995	0.588	3.687000036	0.349000007	2.187999964	260		15.69999981	0.130999997								2.2
0	0	63		20	82	124		0	0	1	1	0	0	0	0	0	0	0	0	0	0	0	0	0	1	0	0	5.119999886	0.899999976	4.409999847	0.959999979	131	0.397000015	0.602999985	3.086999893	0.270000011	1.381999969	317	42	12.5	0.123000003	1.159999967	3.650000095	1.00999999	1.080000043	1.129999995	5.130000114	5.809999943	4.639999866
0	1	41	39.79999924	26	160	90	39	0	0	1	1	0	0	0	1	0	0	0	0	0	1	0	0	0	0	0	0	13.52000046	1	5.039999962	0.879999995	157	0.458000004	0.797999978	10.42399979	0.142000005	1.919999957	147	42.90000153	17.29999924	0.136999995	0.910000026	2.700000048	0.920000017	0.959999979	1.870000005	4.510000229	3.230000019	0.479999989
0	1	52	36.79999924	22	106	111	44	0	0	0	0	1	0	0	1	0	0	0	0	0	0	0	0	0	0	0	0	5.96999979	1.200000048	4.420000076		147	0.449999988	0.717000008	4.28000021	0.206	1.230000019	147		16	0.128000006							2.099999905	2.2
1	0	87	38	38	112	82	49	0	0	1	1	0	0	0	1	0	0	1	1	0	0	0	0	0	0	0	0	11.43000031	1.600000024	4.25	0.74000001	125	0.361000001	0.934000015	9.567000389	0.206	1.302000046	137	33.70000076	16	0.131999999	0.819999993	3.220000029	0.870000005	1.059999943	1.24000001	4.650000095	3.089999914	6.539999962
0	0	80	40.29999924	22	122	100	52	0	0	0	0	0	0	0	1	0	0	0	1	0	0	0	0	0	0	0	1	6.010000229	2.799999952	3.769999981	0.860000014	121	0.368999988	0.943000019	5.480000019	0.252000004	0.829999983	206	27.79999924	16.70000076	0.136999995	0.660000026	1.74000001	0.519999981	0.709999979	1.340000033	2.789999962	6.489999771	6.010000229
0	1	75	37.20000076	24	109	96	51	0	0	1	1	0	0	0	1	1	0	1	1	1	1	0	0	0	0	1	0	10.81000042	1	5.690000057	0.850000024	171	0.508000016	0.688000023	6.659999847	0.377999991	4.085999966	299	38.59999847	16.10000038	0.131999999	0.939999998	2.420000076	1.00999999	0.959999979	1.879999995	3.890000105	7.980000019	1.159999967
0	0	51				124		0	0	0	0	0	0	0	1	1	0	0	0	0	0	0	0	0	0	0	0	13.72000027		4.25	1	128	0.388999999	0.79400003	10.89400005	0.347000003	1.797000051	247	46.29999924	16.39999962	0.138999999	1.789999962	3.00999999	2.529999971	1.019999981	1.129999995	5.739999771	7.670000076	1.120000005
0	1	71	38.79999924	30	100	92	50	0	0	1	1	0	0	0	1	0	0	0	0	0	0	0	0	0	0	1	1																						2.4
0	0	92	37.79999924	24	124	103	48	0	0	0	1	0	0	0	1	1	0	0	0	0	1	0	1	0	0	0	0	7.119999886	2.099999905	2.980000019	0.800000012	98	0.303000003	0.84799999	6.039999962	0.137999997	0.800000012	82	30.60000038	16.79999924	0.169	0.680000007	2.25	0.720000029	0.720000029	0.939999998	3.339999914	2.680000067	4.639999866
0	0	50		20	76	162	89	1	0	0	0	0	0	0	0	0	0	0	0	0	1	0	0	0	0	0	1	3.019999981	1.700000048	3.529999971	0.819999993	123	0.36500001	0.476999998	1.440000057	0.423999995	1.279999971	215	35.70000076	12.19999981	0.123000003	1.470000029	2.970000029	1.24000001	0.769999981	1.159999967	5.179999828	2.039999962	0.289999992
0	1	72	37.29999924	24	107	103	55	0	0	1	1	1	0	0	0	0	0	1	1	0	0	0	0	0	0	0	0	5.079999924	1.299999952	5.059999943	0.790000021	167	0.501999974	0.722000003	3.474999905	0.224999994	1.143000007	162	38.5	16.20000076	0.143000007	1.120000005	1.149999976	0.949999988	0.409999996	0.560000002	2.640000105	2.690000057	0.340000004
[truncated: 2,107 more rows]
[truncated: 4 more columns]
